# Supplementary material for: Multiple parallel origins of parasitic Marine Alveolates
Source: Nat Commun. 2023 Nov 3;14:7049. doi: 10.1038/s41467-023-42807-0 (PMC10624901; doi:10.1038/s41467-023-42807-0)
Supplement: Supplementary file 4 — Supplementary Data 1 [file 41467_2023_42807_MOESM4_ESM.xlsx]

## Sheet: results >97%ID
#Supplementary_Table1 legend: Amplicon studies seared for environmental distribution and abundance. Tab 1, amplicons over 97 % identity to eleftherid/psammosid SSU rRNA gene sequences. Tab 2, metadata describing 27 studies used for search.
Count	Query	Hits	BioProject accession	Sample type	location	percent identity	percent query coverage
1	V9 18S rRNA Colp-25	SRR5240843.16167;sample=SRR5240843	PRJNA369575	Water column	Arafura Sea, Torres Strait, Coral Sea - Australia (14°30'32.2812''N, 145°35'49.56''E)	99.16	100
2	V9 18S rRNA Colp-25	SRR5240843.16166;sample=SRR5240843	PRJNA369575	Water column	Arafura Sea, Torres Strait, Coral Sea - Australia (14°30'32.2812''N, 145°35'49.56''E)	99.16	100
3	V9 18S rRNA Colp-25	SRR6930477.101743;sample=SRR6930477	PRJNA408198	Marine sediment	Chowder Bay, Sydney - Australia (33°50′22″S, 151°15′17″E)	100	100
4	V9 18S rRNA Colp-25	SRR6930474.29827;sample=SRR6930474	PRJNA408198	Marine sediment	Chowder Bay, Sydney - Australia (33°50′22″S, 151°15′17″E)	100	100
5	V9 18S rRNA Colp-25	SRR6930474.27646;sample=SRR6930474	PRJNA408198	Marine sediment	Chowder Bay, Sydney - Australia (33°50′22″S, 151°15′17″E)	100	100
6	V9 18S rRNA Colp-25	SRR6930474.7199;sample=SRR6930474	PRJNA408198	Marine sediment	Chowder Bay, Sydney - Australia (33°50′22″S, 151°15′17″E)	100	100
7	V9 18S rRNA Colp-25	SRR6930456.8234;sample=SRR6930456	PRJNA408198	Marine sediment	Chowder Bay, Sydney - Australia (33°50′22″S, 151°15′17″E)	100	100
8	V9 18S rRNA Colp-25	SRR6930433.88919;sample=SRR6930433	PRJNA408198	Marine sediment	Chowder Bay, Sydney - Australia (33°50′22″S, 151°15′17″E)	100	100
9	V9 18S rRNA Colp-25	SRR6930429.70739;sample=SRR6930429	PRJNA408198	Marine sediment	Chowder Bay, Sydney - Australia (33°50′22″S, 151°15′17″E)	100	100
10	V9 18S rRNA Colp-25	SRR6930399.70297;sample=SRR6930399	PRJNA408198	Marine sediment	Chowder Bay, Sydney - Australia (33°50′22″S, 151°15′17″E)	100	100
11	V9 18S rRNA Colp-25	SRR6930392.10441;sample=SRR6930392	PRJNA408198	Marine sediment	Chowder Bay, Sydney - Australia (33°50′22″S, 151°15′17″E)	100	100
12	V9 18S rRNA Colp-25	SRR6930372.61109;sample=SRR6930372	PRJNA408198	Marine sediment	Chowder Bay, Sydney - Australia (33°50′22″S, 151°15′17″E)	100	100
13	V9 18S rRNA Colp-25	SRR6930371.133419;sample=SRR6930371	PRJNA408198	Marine sediment	Chowder Bay, Sydney - Australia (33°50′22″S, 151°15′17″E)	100	100
14	V9 18S rRNA Colp-25	SRR6930371.94736;sample=SRR6930371	PRJNA408198	Marine sediment	Chowder Bay, Sydney - Australia (33°50′22″S, 151°15′17″E)	100	100
15	V9 18S rRNA Colp-25	SRR6930371.51171;sample=SRR6930371	PRJNA408198	Marine sediment	Chowder Bay, Sydney - Australia (33°50′22″S, 151°15′17″E)	100	100
16	V9 18S rRNA Colp-25	SRR6930371.6985;sample=SRR6930371	PRJNA408198	Marine sediment	Chowder Bay, Sydney - Australia (33°50′22″S, 151°15′17″E)	100	100
17	V9 18S rRNA Colp-25	SRR6930370.66164;sample=SRR6930370	PRJNA408198	Marine sediment	Chowder Bay, Sydney - Australia (33°50′22″S, 151°15′17″E)	100	100
18	V9 18S rRNA Colp-25	SRR6930352.102982;sample=SRR6930352	PRJNA408198	Marine sediment	Chowder Bay, Sydney - Australia (33°50′22″S, 151°15′17″E)	100	100
19	V9 18S rRNA Colp-25	SRR6930352.18034;sample=SRR6930352	PRJNA408198	Marine sediment	Chowder Bay, Sydney - Australia (33°50′22″S, 151°15′17″E)	100	100
20	V9 18S rRNA Colp-25	SRR6930352.2470;sample=SRR6930352	PRJNA408198	Marine sediment	Chowder Bay, Sydney - Australia (33°50′22″S, 151°15′17″E)	100	100
21	V9 18S rRNA Colp-25	SRR6930347.142877;sample=SRR6930347	PRJNA408198	Marine sediment	Chowder Bay, Sydney - Australia (33°50′22″S, 151°15′17″E)	100	100
22	V9 18S rRNA Colp-25	SRR6930342.78209;sample=SRR6930342	PRJNA408198	Marine sediment	Chowder Bay, Sydney - Australia (33°50′22″S, 151°15′17″E)	100	100
23	V9 18S rRNA Colp-25	SRR6930342.23009;sample=SRR6930342	PRJNA408198	Marine sediment	Chowder Bay, Sydney - Australia (33°50′22″S, 151°15′17″E)	100	100
24	V9 18S rRNA Colp-25	SRR6930340.139657;sample=SRR6930340	PRJNA408198	Marine sediment	Chowder Bay, Sydney - Australia (33°50′22″S, 151°15′17″E)	100	100
25	V9 18S rRNA Colp-25	SRR6930315.8522;sample=SRR6930315	PRJNA408198	Marine sediment	Chowder Bay, Sydney - Australia (33°50′22″S, 151°15′17″E)	100	100
26	V9 18S rRNA Colp-25	SRR6930281.52259;sample=SRR6930281	PRJNA408198	Marine sediment	Chowder Bay, Sydney - Australia (33°50′22″S, 151°15′17″E)	100	100
27	V9 18S rRNA Colp-25	SRR6930279.29503;sample=SRR6930279	PRJNA408198	Marine sediment	Chowder Bay, Sydney - Australia (33°50′22″S, 151°15′17″E)	100	100
28	V9 18S rRNA Colp-25	SRR6930277.31142;sample=SRR6930277	PRJNA408198	Marine sediment	Chowder Bay, Sydney - Australia (33°50′22″S, 151°15′17″E)	100	100
29	V9 18S rRNA Colp-25	SRR6930277.19201;sample=SRR6930277	PRJNA408198	Marine sediment	Chowder Bay, Sydney - Australia (33°50′22″S, 151°15′17″E)	100	100
30	V9 18S rRNA Colp-25	SRR6930277.16545;sample=SRR6930277	PRJNA408198	Marine sediment	Chowder Bay, Sydney - Australia (33°50′22″S, 151°15′17″E)	100	100
31	V9 18S rRNA Colp-25	SRR6930242.120535;sample=SRR6930242	PRJNA408198	Marine sediment	Chowder Bay, Sydney - Australia (33°50′22″S, 151°15′17″E)	100	100
32	V9 18S rRNA Colp-25	SRR6930242.98637;sample=SRR6930242	PRJNA408198	Marine sediment	Chowder Bay, Sydney - Australia (33°50′22″S, 151°15′17″E)	100	100
33	V9 18S rRNA Colp-25	SRR6930242.3914;sample=SRR6930242	PRJNA408198	Marine sediment	Chowder Bay, Sydney - Australia (33°50′22″S, 151°15′17″E)	100	100
34	V9 18S rRNA Colp-25	SRR6930214.53203;sample=SRR6930214	PRJNA408198	Marine sediment	Chowder Bay, Sydney - Australia (33°50′22″S, 151°15′17″E)	100	100
35	V9 18S rRNA Colp-25	SRR6930477.166397;sample=SRR6930477	PRJNA408198	Marine sediment	Chowder Bay, Sydney - Australia (33°50′22″S, 151°15′17″E)	99.16	100
36	V9 18S rRNA Colp-25	SRR6930429.90358;sample=SRR6930429	PRJNA408198	Marine sediment	Chowder Bay, Sydney - Australia (33°50′22″S, 151°15′17″E)	99.16	100
37	V9 18S rRNA Colp-25	SRR6930370.12700;sample=SRR6930370	PRJNA408198	Marine sediment	Chowder Bay, Sydney - Australia (33°50′22″S, 151°15′17″E)	99.16	100
38	V9 18S rRNA Colp-25	SRR6930352.32490;sample=SRR6930352	PRJNA408198	Marine sediment	Chowder Bay, Sydney - Australia (33°50′22″S, 151°15′17″E)	99.16	100
39	V9 18S rRNA Colp-25	SRR6930340.173904;sample=SRR6930340	PRJNA408198	Marine sediment	Chowder Bay, Sydney - Australia (33°50′22″S, 151°15′17″E)	99.16	100
40	V9 18S rRNA Colp-25	SRR6930314.2981;sample=SRR6930314	PRJNA408198	Marine sediment	Chowder Bay, Sydney - Australia (33°50′22″S, 151°15′17″E)	99.16	100
41	V9 18S rRNA Colp-25	SRR6930281.59034;sample=SRR6930281	PRJNA408198	Marine sediment	Chowder Bay, Sydney - Australia (33°50′22″S, 151°15′17″E)	99.16	100
42	V9 18S rRNA Colp-25	SRR6930277.56146;sample=SRR6930277	PRJNA408198	Marine sediment	Chowder Bay, Sydney - Australia (33°50′22″S, 151°15′17″E)	99.16	100
43	V9 18S rRNA Colp-25	SRR6930244.32094;sample=SRR6930244	PRJNA408198	Marine sediment	Chowder Bay, Sydney - Australia (33°50′22″S, 151°15′17″E)	99.16	100
44	V9 18S rRNA Colp-25	SRR6930242.14963;sample=SRR6930242	PRJNA408198	Marine sediment	Chowder Bay, Sydney - Australia (33°50′22″S, 151°15′17″E)	99.16	100
45	V9 18S rRNA Colp-25	SRR6930476.21321;sample=SRR6930476	PRJNA408198	Marine sediment	Chowder Bay, Sydney - Australia (33°50′22″S, 151°15′17″E)	98.319	100
46	V9 18S rRNA Colp-25	SRR6930434.55461;sample=SRR6930434	PRJNA408198	Marine sediment	Chowder Bay, Sydney - Australia (33°50′22″S, 151°15′17″E)	98.319	100
47	V9 18S rRNA Colp-25	SRR6930394.64472;sample=SRR6930394	PRJNA408198	Marine sediment	Chowder Bay, Sydney - Australia (33°50′22″S, 151°15′17″E)	98.319	100
48	V9 18S rRNA Colp-25	SRR6930366.85630;sample=SRR6930366	PRJNA408198	Marine sediment	Chowder Bay, Sydney - Australia (33°50′22″S, 151°15′17″E)	98.319	100
49	V9 18S rRNA Colp-25	SRR6930278.89092;sample=SRR6930278	PRJNA408198	Marine sediment	Chowder Bay, Sydney - Australia (33°50′22″S, 151°15′17″E)	98.319	100
50	V9 18S rRNA Colp-25	SRR6930478.14361;sample=SRR6930478	PRJNA408198	Marine sediment	Chowder Bay, Sydney - Australia (33°50′22″S, 151°15′17″E)	97.479	100
51	V9 18S rRNA Colp-25	SRR6930371.130597;sample=SRR6930371	PRJNA408198	Marine sediment	Chowder Bay, Sydney - Australia (33°50′22″S, 151°15′17″E)	97.479	100
52	V9 18S rRNA Colp-25	SRR6930309.40033;sample=SRR6930309	PRJNA408198	Marine sediment	Chowder Bay, Sydney - Australia (33°50′22″S, 151°15′17″E)	97.479	100
53	V9 18S rRNA Colp-25	OTU1045984; PRJEB14727	PRJEB14727	Marine sediment	7th Beach, Calvert Island British Columbia - Canada (51°39'36''N, 128°8'24''W)	99.3	94.4
54	V4 18S rRNA Colp-25	ERR861811.4372;sample=ERR861811	PRJEB9133	Marine sediment	Skagerrak, Olso - Norway (59°16′N, 10°43′E) 2010 Total (BV4_S0010)	98.953	100
55	V4 18S rRNA Colp-25	ERR3446502.196887;sample=ERR3446502	PRJEB33619	Marine sediment	Marina PQ, Bristol Channel - United Kingdom (51°12'52.4"N, 3°17'48.3"W)	97.368	100
56	V4 18S rRNA Colp-25	ERR3446502.229059;sample=ERR3446502	PRJEB33619	Marine sediment	Marina PQ, Bristol Channel - United Kingdom (51°12'52.4"N, 3°17'48.3"W)	97.105	100
57	V9 18S rRNA Colp-37	SRR5240843.16167;sample=SRR5240843	PRJNA369575	Water column	Arafura Sea, Torres Strait, Coral Sea - Australia (14°30'32.2812''N, 145°35'49.56''E)	97.479	100
58	V9 18S rRNA Colp-37	SRR5240843.16166;sample=SRR5240843	PRJNA369575	Water column	Arafura Sea, Torres Strait, Coral Sea - Australia (14°30'32.2812''N, 145°35'49.56''E)	97.479	100
59	V9 18S rRNA Colp-37	SRR6930477.101743;sample=SRR6930477	PRJNA408198	Marine sediment	Chowder Bay, Sydney - Australia (33°50′22″S, 151°15′17″E)	98.319	100
60	V9 18S rRNA Colp-37	SRR6930474.29827;sample=SRR6930474	PRJNA408198	Marine sediment	Chowder Bay, Sydney - Australia (33°50′22″S, 151°15′17″E)	98.319	100
61	V9 18S rRNA Colp-37	SRR6930474.27646;sample=SRR6930474	PRJNA408198	Marine sediment	Chowder Bay, Sydney - Australia (33°50′22″S, 151°15′17″E)	98.319	100
62	V9 18S rRNA Colp-37	SRR6930474.7199;sample=SRR6930474	PRJNA408198	Marine sediment	Chowder Bay, Sydney - Australia (33°50′22″S, 151°15′17″E)	98.319	100
63	V9 18S rRNA Colp-37	SRR6930456.8234;sample=SRR6930456	PRJNA408198	Marine sediment	Chowder Bay, Sydney - Australia (33°50′22″S, 151°15′17″E)	98.319	100
64	V9 18S rRNA Colp-37	SRR6930433.88919;sample=SRR6930433	PRJNA408198	Marine sediment	Chowder Bay, Sydney - Australia (33°50′22″S, 151°15′17″E)	98.319	100
65	V9 18S rRNA Colp-37	SRR6930429.70739;sample=SRR6930429	PRJNA408198	Marine sediment	Chowder Bay, Sydney - Australia (33°50′22″S, 151°15′17″E)	98.319	100
66	V9 18S rRNA Colp-37	SRR6930399.70297;sample=SRR6930399	PRJNA408198	Marine sediment	Chowder Bay, Sydney - Australia (33°50′22″S, 151°15′17″E)	98.319	100
67	V9 18S rRNA Colp-37	SRR6930392.10441;sample=SRR6930392	PRJNA408198	Marine sediment	Chowder Bay, Sydney - Australia (33°50′22″S, 151°15′17″E)	98.319	100
68	V9 18S rRNA Colp-37	SRR6930372.61109;sample=SRR6930372	PRJNA408198	Marine sediment	Chowder Bay, Sydney - Australia (33°50′22″S, 151°15′17″E)	98.319	100
69	V9 18S rRNA Colp-37	SRR6930371.133419;sample=SRR6930371	PRJNA408198	Marine sediment	Chowder Bay, Sydney - Australia (33°50′22″S, 151°15′17″E)	98.319	100
70	V9 18S rRNA Colp-37	SRR6930371.94736;sample=SRR6930371	PRJNA408198	Marine sediment	Chowder Bay, Sydney - Australia (33°50′22″S, 151°15′17″E)	98.319	100
71	V9 18S rRNA Colp-37	SRR6930371.51171;sample=SRR6930371	PRJNA408198	Marine sediment	Chowder Bay, Sydney - Australia (33°50′22″S, 151°15′17″E)	98.319	100
72	V9 18S rRNA Colp-37	SRR6930371.6985;sample=SRR6930371	PRJNA408198	Marine sediment	Chowder Bay, Sydney - Australia (33°50′22″S, 151°15′17″E)	98.319	100
73	V9 18S rRNA Colp-37	SRR6930370.66164;sample=SRR6930370	PRJNA408198	Marine sediment	Chowder Bay, Sydney - Australia (33°50′22″S, 151°15′17″E)	98.319	100
74	V9 18S rRNA Colp-37	SRR6930370.12700;sample=SRR6930370	PRJNA408198	Marine sediment	Chowder Bay, Sydney - Australia (33°50′22″S, 151°15′17″E)	98.319	100
75	V9 18S rRNA Colp-37	SRR6930352.102982;sample=SRR6930352	PRJNA408198	Marine sediment	Chowder Bay, Sydney - Australia (33°50′22″S, 151°15′17″E)	98.319	100
76	V9 18S rRNA Colp-37	SRR6930352.18034;sample=SRR6930352	PRJNA408198	Marine sediment	Chowder Bay, Sydney - Australia (33°50′22″S, 151°15′17″E)	98.319	100
77	V9 18S rRNA Colp-37	SRR6930352.2470;sample=SRR6930352	PRJNA408198	Marine sediment	Chowder Bay, Sydney - Australia (33°50′22″S, 151°15′17″E)	98.319	100
78	V9 18S rRNA Colp-37	SRR6930347.142877;sample=SRR6930347	PRJNA408198	Marine sediment	Chowder Bay, Sydney - Australia (33°50′22″S, 151°15′17″E)	98.319	100
79	V9 18S rRNA Colp-37	SRR6930342.78209;sample=SRR6930342	PRJNA408198	Marine sediment	Chowder Bay, Sydney - Australia (33°50′22″S, 151°15′17″E)	98.319	100
80	V9 18S rRNA Colp-37	SRR6930342.23009;sample=SRR6930342	PRJNA408198	Marine sediment	Chowder Bay, Sydney - Australia (33°50′22″S, 151°15′17″E)	98.319	100
81	V9 18S rRNA Colp-37	SRR6930340.139657;sample=SRR6930340	PRJNA408198	Marine sediment	Chowder Bay, Sydney - Australia (33°50′22″S, 151°15′17″E)	98.319	100
82	V9 18S rRNA Colp-37	SRR6930315.8522;sample=SRR6930315	PRJNA408198	Marine sediment	Chowder Bay, Sydney - Australia (33°50′22″S, 151°15′17″E)	98.319	100
83	V9 18S rRNA Colp-37	SRR6930281.52259;sample=SRR6930281	PRJNA408198	Marine sediment	Chowder Bay, Sydney - Australia (33°50′22″S, 151°15′17″E)	98.319	100
84	V9 18S rRNA Colp-37	SRR6930279.29503;sample=SRR6930279	PRJNA408198	Marine sediment	Chowder Bay, Sydney - Australia (33°50′22″S, 151°15′17″E)	98.319	100
85	V9 18S rRNA Colp-37	SRR6930277.31142;sample=SRR6930277	PRJNA408198	Marine sediment	Chowder Bay, Sydney - Australia (33°50′22″S, 151°15′17″E)	98.319	100
86	V9 18S rRNA Colp-37	SRR6930277.19201;sample=SRR6930277	PRJNA408198	Marine sediment	Chowder Bay, Sydney - Australia (33°50′22″S, 151°15′17″E)	98.319	100
87	V9 18S rRNA Colp-37	SRR6930277.16545;sample=SRR6930277	PRJNA408198	Marine sediment	Chowder Bay, Sydney - Australia (33°50′22″S, 151°15′17″E)	98.319	100
88	V9 18S rRNA Colp-37	SRR6930242.120535;sample=SRR6930242	PRJNA408198	Marine sediment	Chowder Bay, Sydney - Australia (33°50′22″S, 151°15′17″E)	98.319	100
89	V9 18S rRNA Colp-37	SRR6930242.98637;sample=SRR6930242	PRJNA408198	Marine sediment	Chowder Bay, Sydney - Australia (33°50′22″S, 151°15′17″E)	98.319	100
90	V9 18S rRNA Colp-37	SRR6930242.3914;sample=SRR6930242	PRJNA408198	Marine sediment	Chowder Bay, Sydney - Australia (33°50′22″S, 151°15′17″E)	98.319	100
91	V9 18S rRNA Colp-37	SRR6930214.53203;sample=SRR6930214	PRJNA408198	Marine sediment	Chowder Bay, Sydney - Australia (33°50′22″S, 151°15′17″E)	98.319	100
92	V9 18S rRNA Colp-37	SRR6930347.28081;sample=SRR6930347	PRJNA408198	Marine sediment	Chowder Bay, Sydney - Australia (33°50′22″S, 151°15′17″E)	97.458	100
93	V9 18S rRNA Colp-37	SRR6930342.15102;sample=SRR6930342	PRJNA408198	Marine sediment	Chowder Bay, Sydney - Australia (33°50′22″S, 151°15′17″E)	97.458	100
94	V9 18S rRNA Colp-37	SRR6930279.100459;sample=SRR6930279	PRJNA408198	Marine sediment	Chowder Bay, Sydney - Australia (33°50′22″S, 151°15′17″E)	97.458	100
95	V9 18S rRNA Colp-37	SRR6930279.100450;sample=SRR6930279	PRJNA408198	Marine sediment	Chowder Bay, Sydney - Australia (33°50′22″S, 151°15′17″E)	97.458	100
96	V9 18S rRNA Colp-37	SRR6930279.15811;sample=SRR6930279	PRJNA408198	Marine sediment	Chowder Bay, Sydney - Australia (33°50′22″S, 151°15′17″E)	97.458	100
97	V9 18S rRNA Colp-37	SRR6930244.43709;sample=SRR6930244	PRJNA408198	Marine sediment	Chowder Bay, Sydney - Australia (33°50′22″S, 151°15′17″E)	97.458	100
98	V9 18S rRNA Colp-37	SRR6930244.7904;sample=SRR6930244	PRJNA408198	Marine sediment	Chowder Bay, Sydney - Australia (33°50′22″S, 151°15′17″E)	97.458	100
99	V9 18S rRNA Colp-37	SRR6930477.166397;sample=SRR6930477	PRJNA408198	Marine sediment	Chowder Bay, Sydney - Australia (33°50′22″S, 151°15′17″E)	97.479	100
100	V9 18S rRNA Colp-37	SRR6930429.90358;sample=SRR6930429	PRJNA408198	Marine sediment	Chowder Bay, Sydney - Australia (33°50′22″S, 151°15′17″E)	97.479	100
101	V9 18S rRNA Colp-37	SRR6930352.32490;sample=SRR6930352	PRJNA408198	Marine sediment	Chowder Bay, Sydney - Australia (33°50′22″S, 151°15′17″E)	97.479	100
102	V9 18S rRNA Colp-37	SRR6930340.173904;sample=SRR6930340	PRJNA408198	Marine sediment	Chowder Bay, Sydney - Australia (33°50′22″S, 151°15′17″E)	97.479	100
103	V9 18S rRNA Colp-37	SRR6930314.2981;sample=SRR6930314	PRJNA408198	Marine sediment	Chowder Bay, Sydney - Australia (33°50′22″S, 151°15′17″E)	97.479	100
104	V9 18S rRNA Colp-37	SRR6930281.59034;sample=SRR6930281	PRJNA408198	Marine sediment	Chowder Bay, Sydney - Australia (33°50′22″S, 151°15′17″E)	97.479	100
105	V9 18S rRNA Colp-37	SRR6930277.56146;sample=SRR6930277	PRJNA408198	Marine sediment	Chowder Bay, Sydney - Australia (33°50′22″S, 151°15′17″E)	97.479	100
106	V9 18S rRNA Colp-37	SRR6930244.32094;sample=SRR6930244	PRJNA408198	Marine sediment	Chowder Bay, Sydney - Australia (33°50′22″S, 151°15′17″E)	97.479	100
107	V9 18S rRNA Colp-37	SRR6930242.14963;sample=SRR6930242	PRJNA408198	Marine sediment	Chowder Bay, Sydney - Australia (33°50′22″S, 151°15′17″E)	97.479	100
108	V9 18S rRNA Colp-37	OTU1045984; PRJEB14727	PRJEB14727	Marine sediment	7th Beach, Calvert Island British Columbia - Canada (51°39'36''N, 128°8'24''W)	97.9	95.3
109	V9 18S rRNA Cur-11	SRR6930347.28081;sample=SRR6930347	PRJNA408198	Marine sediment	Chowder Bay, Sydney - Australia (33°50′22″S, 151°15′17″E)	98.305	100
110	V9 18S rRNA Cur-11	SRR6930342.15102;sample=SRR6930342	PRJNA408198	Marine sediment	Chowder Bay, Sydney - Australia (33°50′22″S, 151°15′17″E)	98.305	100
111	V9 18S rRNA Cur-11	SRR6930279.100459;sample=SRR6930279	PRJNA408198	Marine sediment	Chowder Bay, Sydney - Australia (33°50′22″S, 151°15′17″E)	98.305	100
112	V9 18S rRNA Cur-11	SRR6930279.100450;sample=SRR6930279	PRJNA408198	Marine sediment	Chowder Bay, Sydney - Australia (33°50′22″S, 151°15′17″E)	98.305	100
113	V9 18S rRNA Cur-11	SRR6930279.15811;sample=SRR6930279	PRJNA408198	Marine sediment	Chowder Bay, Sydney - Australia (33°50′22″S, 151°15′17″E)	98.305	100
114	V9 18S rRNA Cur-11	SRR6930244.43709;sample=SRR6930244	PRJNA408198	Marine sediment	Chowder Bay, Sydney - Australia (33°50′22″S, 151°15′17″E)	98.305	100
115	V9 18S rRNA Cur-11	SRR6930244.7904;sample=SRR6930244	PRJNA408198	Marine sediment	Chowder Bay, Sydney - Australia (33°50′22″S, 151°15′17″E)	98.305	100
116	V9 18S rRNA Cur-11	SRR6930370.12700;sample=SRR6930370	PRJNA408198	Marine sediment	Chowder Bay, Sydney - Australia (33°50′22″S, 151°15′17″E)	98.319	100
117	V9 18S rRNA Cur-11	SRR6930372.41017;sample=SRR6930372	PRJNA408198	Marine sediment	Chowder Bay, Sydney - Australia (33°50′22″S, 151°15′17″E)	97.458	100
118	V9 18S rRNA Cur-11	SRR6930208.33766;sample=SRR6930208	PRJNA408198	Marine sediment	Chowder Bay, Sydney - Australia (33°50′22″S, 151°15′17″E)	97.458	100
119	V9 18S rRNA Cur-11	SRR6930477.101743;sample=SRR6930477	PRJNA408198	Marine sediment	Chowder Bay, Sydney - Australia (33°50′22″S, 151°15′17″E)	97.479	100
120	V9 18S rRNA Cur-11	SRR6930474.29827;sample=SRR6930474	PRJNA408198	Marine sediment	Chowder Bay, Sydney - Australia (33°50′22″S, 151°15′17″E)	97.479	100
121	V9 18S rRNA Cur-11	SRR6930474.27646;sample=SRR6930474	PRJNA408198	Marine sediment	Chowder Bay, Sydney - Australia (33°50′22″S, 151°15′17″E)	97.479	100
122	V9 18S rRNA Cur-11	SRR6930474.7199;sample=SRR6930474	PRJNA408198	Marine sediment	Chowder Bay, Sydney - Australia (33°50′22″S, 151°15′17″E)	97.479	100
123	V9 18S rRNA Cur-11	SRR6930456.8234;sample=SRR6930456	PRJNA408198	Marine sediment	Chowder Bay, Sydney - Australia (33°50′22″S, 151°15′17″E)	97.479	100
124	V9 18S rRNA Cur-11	SRR6930433.88919;sample=SRR6930433	PRJNA408198	Marine sediment	Chowder Bay, Sydney - Australia (33°50′22″S, 151°15′17″E)	97.479	100
125	V9 18S rRNA Cur-11	SRR6930429.70739;sample=SRR6930429	PRJNA408198	Marine sediment	Chowder Bay, Sydney - Australia (33°50′22″S, 151°15′17″E)	97.479	100
126	V9 18S rRNA Cur-11	SRR6930399.70297;sample=SRR6930399	PRJNA408198	Marine sediment	Chowder Bay, Sydney - Australia (33°50′22″S, 151°15′17″E)	97.479	100
127	V9 18S rRNA Cur-11	SRR6930392.10441;sample=SRR6930392	PRJNA408198	Marine sediment	Chowder Bay, Sydney - Australia (33°50′22″S, 151°15′17″E)	97.479	100
128	V9 18S rRNA Cur-11	SRR6930372.61109;sample=SRR6930372	PRJNA408198	Marine sediment	Chowder Bay, Sydney - Australia (33°50′22″S, 151°15′17″E)	97.479	100
129	V9 18S rRNA Cur-11	SRR6930371.133419;sample=SRR6930371	PRJNA408198	Marine sediment	Chowder Bay, Sydney - Australia (33°50′22″S, 151°15′17″E)	97.479	100
130	V9 18S rRNA Cur-11	SRR6930371.94736;sample=SRR6930371	PRJNA408198	Marine sediment	Chowder Bay, Sydney - Australia (33°50′22″S, 151°15′17″E)	97.479	100
131	V9 18S rRNA Cur-11	SRR6930371.51171;sample=SRR6930371	PRJNA408198	Marine sediment	Chowder Bay, Sydney - Australia (33°50′22″S, 151°15′17″E)	97.479	100
132	V9 18S rRNA Cur-11	SRR6930371.6985;sample=SRR6930371	PRJNA408198	Marine sediment	Chowder Bay, Sydney - Australia (33°50′22″S, 151°15′17″E)	97.479	100
133	V9 18S rRNA Cur-11	SRR6930370.66164;sample=SRR6930370	PRJNA408198	Marine sediment	Chowder Bay, Sydney - Australia (33°50′22″S, 151°15′17″E)	97.479	100
134	V9 18S rRNA Cur-11	SRR6930352.102982;sample=SRR6930352	PRJNA408198	Marine sediment	Chowder Bay, Sydney - Australia (33°50′22″S, 151°15′17″E)	97.479	100
135	V9 18S rRNA Cur-11	SRR6930352.18034;sample=SRR6930352	PRJNA408198	Marine sediment	Chowder Bay, Sydney - Australia (33°50′22″S, 151°15′17″E)	97.479	100
136	V9 18S rRNA Cur-11	SRR6930352.2470;sample=SRR6930352	PRJNA408198	Marine sediment	Chowder Bay, Sydney - Australia (33°50′22″S, 151°15′17″E)	97.479	100
137	V9 18S rRNA Cur-11	SRR6930347.142877;sample=SRR6930347	PRJNA408198	Marine sediment	Chowder Bay, Sydney - Australia (33°50′22″S, 151°15′17″E)	97.479	100
138	V9 18S rRNA Cur-11	SRR6930342.78209;sample=SRR6930342	PRJNA408198	Marine sediment	Chowder Bay, Sydney - Australia (33°50′22″S, 151°15′17″E)	97.479	100
139	V9 18S rRNA Cur-11	SRR6930342.23009;sample=SRR6930342	PRJNA408198	Marine sediment	Chowder Bay, Sydney - Australia (33°50′22″S, 151°15′17″E)	97.479	100
140	V9 18S rRNA Cur-11	SRR6930340.139657;sample=SRR6930340	PRJNA408198	Marine sediment	Chowder Bay, Sydney - Australia (33°50′22″S, 151°15′17″E)	97.479	100
141	V9 18S rRNA Cur-11	SRR6930315.8522;sample=SRR6930315	PRJNA408198	Marine sediment	Chowder Bay, Sydney - Australia (33°50′22″S, 151°15′17″E)	97.479	100
142	V9 18S rRNA Cur-11	SRR6930281.52259;sample=SRR6930281	PRJNA408198	Marine sediment	Chowder Bay, Sydney - Australia (33°50′22″S, 151°15′17″E)	97.479	100
143	V9 18S rRNA Cur-11	SRR6930279.29503;sample=SRR6930279	PRJNA408198	Marine sediment	Chowder Bay, Sydney - Australia (33°50′22″S, 151°15′17″E)	97.479	100
144	V9 18S rRNA Cur-11	SRR6930277.31142;sample=SRR6930277	PRJNA408198	Marine sediment	Chowder Bay, Sydney - Australia (33°50′22″S, 151°15′17″E)	97.479	100
145	V9 18S rRNA Cur-11	SRR6930277.19201;sample=SRR6930277	PRJNA408198	Marine sediment	Chowder Bay, Sydney - Australia (33°50′22″S, 151°15′17″E)	97.479	100
146	V9 18S rRNA Cur-11	SRR6930277.16545;sample=SRR6930277	PRJNA408198	Marine sediment	Chowder Bay, Sydney - Australia (33°50′22″S, 151°15′17″E)	97.479	100
147	V9 18S rRNA Cur-11	SRR6930242.120535;sample=SRR6930242	PRJNA408198	Marine sediment	Chowder Bay, Sydney - Australia (33°50′22″S, 151°15′17″E)	97.479	100
148	V9 18S rRNA Cur-11	SRR6930242.98637;sample=SRR6930242	PRJNA408198	Marine sediment	Chowder Bay, Sydney - Australia (33°50′22″S, 151°15′17″E)	97.479	100
149	V9 18S rRNA Cur-11	SRR6930242.3914;sample=SRR6930242	PRJNA408198	Marine sediment	Chowder Bay, Sydney - Australia (33°50′22″S, 151°15′17″E)	97.479	100
150	V9 18S rRNA Cur-11	SRR6930214.53203;sample=SRR6930214	PRJNA408198	Marine sediment	Chowder Bay, Sydney - Australia (33°50′22″S, 151°15′17″E)	97.479	100
151	V4 18S rRNA Cur-11	ERR861916.14094;sample=ERR861916	PRJEB9133	Marine sediment	Naples - Italy 2009 (40°48′N, 14°15′E) BV4_S014, NB348 S0147	98.148	99
152	V4 18S rRNA Cur-11	ERR3446502.196887;sample=ERR3446502	PRJEB33619	Marine sediment	Marina PQ, Bristol Channel - United Kingdom (51°12'52.4"N, 3°17'48.3"W)	97.375	100
153	V4 18S rRNA Cur-11	ERR3446502.229059;sample=ERR3446502	PRJEB33619	Marine sediment	Marina PQ, Bristol Channel - United Kingdom (51°12'52.4"N, 3°17'48.3"W)	97.113	100
154	V9 18S rRNA Colp-25	deep_sea_PRJEB48517_Qiime2_denoise@104698;sample=ERR7223671	PRJEB48517	Marine sediment	North Pacific Ocean (11° 49' 35.34'' N, -117° 30' 57.12'' W)	99.16	100
155	V9 18S rRNA Colp-25	deep_sea_PRJEB48517_Qiime2_denoise@104198;sample=ERR7223530	PRJEB48517	Marine sediment	Southern Ocean (-52° 44' 1.80'' S, -12° 36' 56.40'' W)	99.16	100
156	V9 18S rRNA Colp-25	deep_sea_PRJEB48517_Qiime2_denoise@104198;sample=ERR7223671	PRJEB48517	Marine sediment	North Pacific Ocean (11° 49' 35.34'' N, -117° 30' 57.12'' W)	99.16	100
157	V9 18S rRNA Colp-25	deep_sea_PRJEB48517_Qiime2_denoise@5899;sample=ERR7223349	PRJEB48517	Marine sediment	North Pacific Ocean (12° 11' 24.53'' N, -117° 22' 17.01'' W)	98.319	100
158	V9 18S rRNA Colp-25	deep_sea_PRJEB48517_Qiime2_denoise@5899;sample=ERR7223451	PRJEB48517	Marine sediment	North Pacific Ocean (43° 58' 8.40'' N, 157° 19' 47.39'' E)	98.319	100
159	V9 18S rRNA Colp-25	deep_sea_PRJEB48517_Qiime2_denoise@5899;sample=ERR7223455	PRJEB48517	Marine sediment	North Pacific Ocean (46° 14' 1.21'' N, 155° 33' 3.60'' E)	98.319	100
160	V9 18S rRNA Colp-25	deep_sea_PRJEB48517_Qiime2_denoise@5899;sample=ERR7223459	PRJEB48517	Marine sediment	North Pacific Ocean (46° 14' 2.40'' N, 155° 33' 10.19'' E)	98.319	100
161	V9 18S rRNA Colp-25	deep_sea_PRJEB48517_Qiime2_denoise@5899;sample=ERR7223461	PRJEB48517	Marine sediment	North Pacific Ocean (47° 14' 18.60'' N, 154° 42' 8.39'' E)	98.319	100
162	V9 18S rRNA Colp-25	deep_sea_PRJEB48517_Qiime2_denoise@5899;sample=ERR7223463	PRJEB48517	Marine sediment	North Pacific Ocean (47° 14' 19.79'' N, 154° 42' 4.79'' E)	98.319	100
163	V9 18S rRNA Colp-25	deep_sea_PRJEB48517_Qiime2_denoise@5899;sample=ERR7223469	PRJEB48517	Marine sediment	North Pacific Ocean (46° 57' 59.40'' N, 154° 32' 29.40'' E)	98.319	100
164	V9 18S rRNA Colp-25	deep_sea_PRJEB48517_Qiime2_denoise@5899;sample=ERR7223485	PRJEB48517	Marine sediment	North Pacific Ocean (43° 2' 13.81'' N, 152° 58' 59.99'' E)	98.319	100
165	V9 18S rRNA Colp-25	deep_sea_PRJEB48517_Qiime2_denoise@5899;sample=ERR7223500	PRJEB48517	Marine sediment	North Pacific Ocean (40° 34' 58.80'' N, 151° 0' 3.60'' E)	98.319	100
166	V9 18S rRNA Colp-25	deep_sea_PRJEB48517_Qiime2_denoise@5899;sample=ERR7223522	PRJEB48517	Marine sediment	Southern Ocean (-52° 1' 13.20'' S, -12° 1' 57.00'' W)	98.319	100
167	V9 18S rRNA Colp-25	deep_sea_PRJEB48517_Qiime2_denoise@5899;sample=ERR7223532	PRJEB48517	Marine sediment	Southern Ocean (-52° 44' 1.80'' S, -12° 36' 56.40'' W)	98.319	100
168	V9 18S rRNA Colp-25	deep_sea_PRJEB48517_Qiime2_denoise@5899;sample=ERR7223536	PRJEB48517	Marine sediment	Southern Ocean (-52° 44' 1.80'' S, -12° 36' 56.40'' W)	98.319	100
169	V9 18S rRNA Colp-25	deep_sea_PRJEB48517_Qiime2_denoise@5899;sample=ERR7223542	PRJEB48517	Marine sediment	Southern Ocean (-52° 43' 58.80'' S, -12° 37' 7.20'' W)	98.319	100
170	V9 18S rRNA Colp-25	deep_sea_PRJEB48517_Qiime2_denoise@5899;sample=ERR7223546	PRJEB48517	Marine sediment	Southern Ocean (-52° 43' 58.80'' S, -12° 37' 7.20'' W)	98.319	100
171	V9 18S rRNA Colp-25	deep_sea_PRJEB48517_Qiime2_denoise@5899;sample=ERR7223547	PRJEB48517	Marine sediment	Southern Ocean (-52° 43' 58.80'' S, -12° 37' 7.20'' W)	98.319	100
172	V9 18S rRNA Colp-25	deep_sea_PRJEB48517_Qiime2_denoise@5899;sample=ERR7223549	PRJEB48517	Marine sediment	Southern Ocean (-52° 43' 58.80'' S, -12° 37' 7.20'' W)	98.319	100
173	V9 18S rRNA Colp-25	deep_sea_PRJEB48517_Qiime2_denoise@5899;sample=ERR7223551	PRJEB48517	Marine sediment	Southern Ocean (-52° 43' 58.80'' S, -12° 37' 7.20'' W)	98.319	100
174	V9 18S rRNA Colp-25	deep_sea_PRJEB48517_Qiime2_denoise@5899;sample=ERR7223553	PRJEB48517	Marine sediment	Southern Ocean (-51° 13' 18.60'' S, -39° 25' 21.00'' W)	98.319	100
175	V9 18S rRNA Colp-25	deep_sea_PRJEB48517_Qiime2_denoise@5899;sample=ERR7223555	PRJEB48517	Marine sediment	Southern Ocean (-51° 13' 18.60'' S, -39° 25' 21.00'' W)	98.319	100
176	V9 18S rRNA Colp-25	deep_sea_PRJEB48517_Qiime2_denoise@5899;sample=ERR7223558	PRJEB48517	Marine sediment	Southern Ocean (-51° 13' 18.60'' S, -39° 25' 21.00'' W)	98.319	100
177	V9 18S rRNA Colp-25	deep_sea_PRJEB48517_Qiime2_denoise@5899;sample=ERR7223559	PRJEB48517	Marine sediment	Southern Ocean (-51° 13' 18.60'' S, -39° 25' 21.00'' W)	98.319	100
178	V9 18S rRNA Colp-25	deep_sea_PRJEB48517_Qiime2_denoise@5899;sample=ERR7223561	PRJEB48517	Marine sediment	Southern Ocean (-51° 13' 18.60'' S, -39° 25' 21.00'' W)	98.319	100
179	V9 18S rRNA Colp-25	deep_sea_PRJEB48517_Qiime2_denoise@5899;sample=ERR7223563	PRJEB48517	Marine sediment	Southern Ocean (-51° 13' 18.60'' S, -39° 25' 21.00'' W)	98.319	100
180	V9 18S rRNA Colp-25	deep_sea_PRJEB48517_Qiime2_denoise@5899;sample=ERR7223565	PRJEB48517	Marine sediment	Southern Ocean (-51° 13' 24.60'' S, -39° 25' 19.80'' W)	98.319	100
181	V9 18S rRNA Colp-25	deep_sea_PRJEB48517_Qiime2_denoise@5899;sample=ERR7223567	PRJEB48517	Marine sediment	Southern Ocean (-51° 13' 24.60'' S, -39° 25' 19.80'' W)	98.319	100
182	V9 18S rRNA Colp-25	deep_sea_PRJEB48517_Qiime2_denoise@5899;sample=ERR7223573	PRJEB48517	Marine sediment	Southern Ocean (-51° 13' 24.60'' S, -39° 25' 19.80'' W)	98.319	100
183	V9 18S rRNA Colp-25	deep_sea_PRJEB48517_Qiime2_denoise@5899;sample=ERR7223575	PRJEB48517	Marine sediment	Southern Ocean (-51° 13' 24.60'' S, -39° 25' 19.80'' W)	98.319	100
184	V9 18S rRNA Colp-25	deep_sea_PRJEB48517_Qiime2_denoise@5899;sample=ERR7223577	PRJEB48517	Marine sediment	Southern Ocean (-51° 13' 24.00'' S, -39° 25' 23.40'' W)	98.319	100
185	V9 18S rRNA Colp-25	deep_sea_PRJEB48517_Qiime2_denoise@5899;sample=ERR7223583	PRJEB48517	Marine sediment	Southern Ocean (-51° 13' 24.00'' S, -39° 25' 23.40'' W)	98.319	100
186	V9 18S rRNA Colp-25	deep_sea_PRJEB48517_Qiime2_denoise@5899;sample=ERR7223587	PRJEB48517	Marine sediment	Southern Ocean (-51° 13' 24.00'' S, -39° 25' 23.40'' W)	98.319	100
187	V9 18S rRNA Colp-25	deep_sea_PRJEB48517_Qiime2_denoise@5899;sample=ERR7223689	PRJEB48517	Marine sediment	Southern Ocean (-52° 1' 7.80'' S, -12° 3' 45.60'' W)	98.319	100
188	V9 18S rRNA Colp-25	deep_sea_PRJEB48517_Qiime2_denoise@5899;sample=ERR7223779	PRJEB48517	Marine sediment	North Pacific Ocean (12° 0' 33.09'' N, -117° 22' 49.28'' W)	98.319	100
189	V9 18S rRNA Colp-25	deep_sea_PRJEB48517_Qiime2_denoise@5899;sample=ERR7223815	PRJEB48517	Marine sediment	North Pacific Ocean (43° 58' 9.01'' N, 157° 19' 52.21'' E)	98.319	100
190	V9 18S rRNA Colp-25	deep_sea_PRJEB48517_Qiime2_denoise@5899;sample=ERR7223818	PRJEB48517	Marine sediment	North Pacific Ocean (43° 58' 12.00'' N, 157° 19' 48.61'' E)	98.319	100
191	V9 18S rRNA Colp-25	deep_sea_PRJEB48517_Qiime2_denoise@5899;sample=ERR7223830	PRJEB48517	Marine sediment	North Pacific Ocean (43° 34' 59.99'' N, 153° 58' 1.81'' E)	98.319	100
192	V9 18S rRNA Colp-25	deep_sea_PRJEB48517_Qiime2_denoise@5899;sample=ERR7223849	PRJEB48517	Marine sediment	North Pacific Ocean (40° 35' 1.21'' N, 151° 0' 6.01'' E)	98.319	100
193	V9 18S rRNA Colp-25	deep_sea_PRJEB48517_Qiime2_denoise@5899;sample=ERR7223852	PRJEB48517	Marine sediment	North Pacific Ocean (40° 34' 58.80'' N, 151° 0' 3.60'' E)	98.319	100
194	V9 18S rRNA Colp-25	deep_sea_PRJEB48517_Qiime2_denoise@5899;sample=ERR7223856	PRJEB48517	Marine sediment	North Pacific Ocean (41° 12' 2.41'' N, 150° 5' 40.81'' E)	98.319	100
195	V9 18S rRNA Colp-25	deep_sea_PRJEB48517_Qiime2_denoise@5899;sample=ERR7223858	PRJEB48517	Marine sediment	North Pacific Ocean (41° 12' 0.61'' N, 150° 5' 45.60'' E)	98.319	100
196	V9 18S rRNA Colp-25	deep_sea_PRJEB48517_Qiime2_denoise@5899;sample=ERR7223875	PRJEB48517	Marine sediment	Southern Ocean (-52° 44' 1.80'' S, -12° 36' 56.40'' W)	98.319	100
197	V9 18S rRNA Colp-25	deep_sea_PRJEB48517_Qiime2_denoise@5899;sample=ERR7223876	PRJEB48517	Marine sediment	Southern Ocean (-52° 44' 1.80'' S, -12° 36' 56.40'' W)	98.319	100
198	V9 18S rRNA Colp-25	deep_sea_PRJEB48517_Qiime2_denoise@5899;sample=ERR7223877	PRJEB48517	Marine sediment	Southern Ocean (-52° 44' 1.80'' S, -12° 36' 56.40'' W)	98.319	100
199	V9 18S rRNA Colp-25	deep_sea_PRJEB48517_Qiime2_denoise@5899;sample=ERR7223882	PRJEB48517	Marine sediment	Southern Ocean (-52° 43' 58.80'' S, -12° 37' 7.20'' W)	98.319	100
200	V9 18S rRNA Colp-25	deep_sea_PRJEB48517_Qiime2_denoise@5899;sample=ERR7223884	PRJEB48517	Marine sediment	Southern Ocean (-51° 13' 18.60'' S, -39° 25' 21.00'' W)	98.319	100
201	V9 18S rRNA Colp-25	deep_sea_PRJEB48517_Qiime2_denoise@5899;sample=ERR7223887	PRJEB48517	Marine sediment	Southern Ocean (-51° 13' 18.60'' S, -39° 25' 21.00'' W)	98.319	100
202	V9 18S rRNA Colp-25	deep_sea_PRJEB48517_Qiime2_denoise@5899;sample=ERR7223888	PRJEB48517	Marine sediment	Southern Ocean (-51° 13' 18.60'' S, -39° 25' 21.00'' W)	98.319	100
203	V9 18S rRNA Colp-25	deep_sea_PRJEB48517_Qiime2_denoise@5899;sample=ERR7223890	PRJEB48517	Marine sediment	Southern Ocean (-51° 13' 18.60'' S, -39° 25' 21.00'' W)	98.319	100
204	V9 18S rRNA Colp-25	deep_sea_PRJEB48517_Qiime2_denoise@5899;sample=ERR7223891	PRJEB48517	Marine sediment	Southern Ocean (-51° 13' 18.60'' S, -39° 25' 21.00'' W)	98.319	100
205	V9 18S rRNA Colp-25	deep_sea_PRJEB48517_Qiime2_denoise@5899;sample=ERR7223892	PRJEB48517	Marine sediment	Southern Ocean (-51° 13' 24.60'' S, -39° 25' 19.80'' W)	98.319	100
206	V9 18S rRNA Colp-25	deep_sea_PRJEB48517_Qiime2_denoise@5899;sample=ERR7223894	PRJEB48517	Marine sediment	Southern Ocean (-51° 13' 24.60'' S, -39° 25' 19.80'' W)	98.319	100
207	V9 18S rRNA Colp-25	deep_sea_PRJEB48517_Qiime2_denoise@5899;sample=ERR7223895	PRJEB48517	Marine sediment	Southern Ocean (-51° 13' 24.00'' S, -39° 25' 23.40'' W)	98.319	100
208	V9 18S rRNA Colp-25	deep_sea_PRJEB48517_Qiime2_denoise@5899;sample=ERR7223897	PRJEB48517	Marine sediment	Southern Ocean (-51° 13' 24.00'' S, -39° 25' 23.40'' W)	98.319	100
209	V9 18S rRNA Colp-25	deep_sea_PRJEB48517_Qiime2_denoise@5899;sample=ERR7223898	PRJEB48517	Marine sediment	Southern Ocean (-51° 13' 24.00'' S, -39° 25' 23.40'' W)	98.319	100
210	V9 18S rRNA Colp-25	deep_sea_PRJEB48517_Qiime2_denoise@5899;sample=ERR7223919	PRJEB48517	Marine sediment	Southern Ocean (-52° 1' 13.20'' S, -12° 1' 57.00'' W)	98.319	100
211	V9 18S rRNA Colp-25	deep_sea_PRJEB48517_Qiime2_denoise@5899;sample=ERR7223922	PRJEB48517	Marine sediment	South Atlantic Ocean (-4° 3' 2.40'' S, -28° 5' 10.80'' W)	98.319	100
212	V9 18S rRNA Colp-25	deep_sea_PRJEB48517_Qiime2_denoise@5871;sample=ERR7223349	PRJEB48517	Marine sediment	North Pacific Ocean (12° 11' 24.53'' N, -117° 22' 17.01'' W)	98.319	100
213	V9 18S rRNA Colp-25	deep_sea_PRJEB48517_Qiime2_denoise@5871;sample=ERR7223451	PRJEB48517	Marine sediment	North Pacific Ocean (43° 58' 8.40'' N, 157° 19' 47.39'' E)	98.319	100
214	V9 18S rRNA Colp-25	deep_sea_PRJEB48517_Qiime2_denoise@5871;sample=ERR7223455	PRJEB48517	Marine sediment	North Pacific Ocean (46° 14' 1.21'' N, 155° 33' 3.60'' E)	98.319	100
215	V9 18S rRNA Colp-25	deep_sea_PRJEB48517_Qiime2_denoise@5871;sample=ERR7223456	PRJEB48517	Marine sediment	North Pacific Ocean (46° 14' 1.79'' N, 155° 33' 7.20'' E)	98.319	100
216	V9 18S rRNA Colp-25	deep_sea_PRJEB48517_Qiime2_denoise@5871;sample=ERR7223459	PRJEB48517	Marine sediment	North Pacific Ocean (46° 14' 2.40'' N, 155° 33' 10.19'' E)	98.319	100
217	V9 18S rRNA Colp-25	deep_sea_PRJEB48517_Qiime2_denoise@5871;sample=ERR7223461	PRJEB48517	Marine sediment	North Pacific Ocean (47° 14' 18.60'' N, 154° 42' 8.39'' E)	98.319	100
218	V9 18S rRNA Colp-25	deep_sea_PRJEB48517_Qiime2_denoise@5871;sample=ERR7223463	PRJEB48517	Marine sediment	North Pacific Ocean (47° 14' 19.79'' N, 154° 42' 4.79'' E)	98.319	100
219	V9 18S rRNA Colp-25	deep_sea_PRJEB48517_Qiime2_denoise@5871;sample=ERR7223469	PRJEB48517	Marine sediment	North Pacific Ocean (46° 57' 59.40'' N, 154° 32' 29.40'' E)	98.319	100
220	V9 18S rRNA Colp-25	deep_sea_PRJEB48517_Qiime2_denoise@5871;sample=ERR7223500	PRJEB48517	Marine sediment	North Pacific Ocean (40° 34' 58.80'' N, 151° 0' 3.60'' E)	98.319	100
221	V9 18S rRNA Colp-25	deep_sea_PRJEB48517_Qiime2_denoise@5871;sample=ERR7223522	PRJEB48517	Marine sediment	Southern Ocean (-52° 1' 13.20'' S, -12° 1' 57.00'' W)	98.319	100
222	V9 18S rRNA Colp-25	deep_sea_PRJEB48517_Qiime2_denoise@5871;sample=ERR7223536	PRJEB48517	Marine sediment	Southern Ocean (-52° 44' 1.80'' S, -12° 36' 56.40'' W)	98.319	100
223	V9 18S rRNA Colp-25	deep_sea_PRJEB48517_Qiime2_denoise@5871;sample=ERR7223538	PRJEB48517	Marine sediment	Southern Ocean (-52° 44' 1.80'' S, -12° 36' 56.40'' W)	98.319	100
224	V9 18S rRNA Colp-25	deep_sea_PRJEB48517_Qiime2_denoise@5871;sample=ERR7223542	PRJEB48517	Marine sediment	Southern Ocean (-52° 43' 58.80'' S, -12° 37' 7.20'' W)	98.319	100
225	V9 18S rRNA Colp-25	deep_sea_PRJEB48517_Qiime2_denoise@5871;sample=ERR7223547	PRJEB48517	Marine sediment	Southern Ocean (-52° 43' 58.80'' S, -12° 37' 7.20'' W)	98.319	100
226	V9 18S rRNA Colp-25	deep_sea_PRJEB48517_Qiime2_denoise@5871;sample=ERR7223553	PRJEB48517	Marine sediment	Southern Ocean (-51° 13' 18.60'' S, -39° 25' 21.00'' W)	98.319	100
227	V9 18S rRNA Colp-25	deep_sea_PRJEB48517_Qiime2_denoise@5871;sample=ERR7223555	PRJEB48517	Marine sediment	Southern Ocean (-51° 13' 18.60'' S, -39° 25' 21.00'' W)	98.319	100
228	V9 18S rRNA Colp-25	deep_sea_PRJEB48517_Qiime2_denoise@5871;sample=ERR7223558	PRJEB48517	Marine sediment	Southern Ocean (-51° 13' 18.60'' S, -39° 25' 21.00'' W)	98.319	100
229	V9 18S rRNA Colp-25	deep_sea_PRJEB48517_Qiime2_denoise@5871;sample=ERR7223559	PRJEB48517	Marine sediment	Southern Ocean (-51° 13' 18.60'' S, -39° 25' 21.00'' W)	98.319	100
230	V9 18S rRNA Colp-25	deep_sea_PRJEB48517_Qiime2_denoise@5871;sample=ERR7223561	PRJEB48517	Marine sediment	Southern Ocean (-51° 13' 18.60'' S, -39° 25' 21.00'' W)	98.319	100
231	V9 18S rRNA Colp-25	deep_sea_PRJEB48517_Qiime2_denoise@5871;sample=ERR7223563	PRJEB48517	Marine sediment	Southern Ocean (-51° 13' 18.60'' S, -39° 25' 21.00'' W)	98.319	100
232	V9 18S rRNA Colp-25	deep_sea_PRJEB48517_Qiime2_denoise@5871;sample=ERR7223565	PRJEB48517	Marine sediment	Southern Ocean (-51° 13' 24.60'' S, -39° 25' 19.80'' W)	98.319	100
233	V9 18S rRNA Colp-25	deep_sea_PRJEB48517_Qiime2_denoise@5871;sample=ERR7223567	PRJEB48517	Marine sediment	Southern Ocean (-51° 13' 24.60'' S, -39° 25' 19.80'' W)	98.319	100
234	V9 18S rRNA Colp-25	deep_sea_PRJEB48517_Qiime2_denoise@5871;sample=ERR7223569	PRJEB48517	Marine sediment	Southern Ocean (-51° 13' 24.60'' S, -39° 25' 19.80'' W)	98.319	100
235	V9 18S rRNA Colp-25	deep_sea_PRJEB48517_Qiime2_denoise@5871;sample=ERR7223571	PRJEB48517	Marine sediment	Southern Ocean (-51° 13' 24.60'' S, -39° 25' 19.80'' W)	98.319	100
236	V9 18S rRNA Colp-25	deep_sea_PRJEB48517_Qiime2_denoise@5871;sample=ERR7223575	PRJEB48517	Marine sediment	Southern Ocean (-51° 13' 24.60'' S, -39° 25' 19.80'' W)	98.319	100
237	V9 18S rRNA Colp-25	deep_sea_PRJEB48517_Qiime2_denoise@5871;sample=ERR7223585	PRJEB48517	Marine sediment	Southern Ocean (-51° 13' 24.00'' S, -39° 25' 23.40'' W)	98.319	100
238	V9 18S rRNA Colp-25	deep_sea_PRJEB48517_Qiime2_denoise@5871;sample=ERR7223586	PRJEB48517	Marine sediment	Southern Ocean (-51° 13' 24.00'' S, -39° 25' 23.40'' W)	98.319	100
239	V9 18S rRNA Colp-25	deep_sea_PRJEB48517_Qiime2_denoise@5871;sample=ERR7223689	PRJEB48517	Marine sediment	Southern Ocean (-52° 1' 7.80'' S, -12° 3' 45.60'' W)	98.319	100
240	V9 18S rRNA Colp-25	deep_sea_PRJEB48517_Qiime2_denoise@5871;sample=ERR7223768	PRJEB48517	Marine sediment	North Pacific Ocean (12° 5' 59.94'' N, -117° 11' 47.94'' W)	98.319	100
241	V9 18S rRNA Colp-25	deep_sea_PRJEB48517_Qiime2_denoise@5871;sample=ERR7223779	PRJEB48517	Marine sediment	North Pacific Ocean (12° 0' 33.09'' N, -117° 22' 49.28'' W)	98.319	100
242	V9 18S rRNA Colp-25	deep_sea_PRJEB48517_Qiime2_denoise@5871;sample=ERR7223815	PRJEB48517	Marine sediment	North Pacific Ocean (43° 58' 9.01'' N, 157° 19' 52.21'' E)	98.319	100
243	V9 18S rRNA Colp-25	deep_sea_PRJEB48517_Qiime2_denoise@5871;sample=ERR7223819	PRJEB48517	Marine sediment	North Pacific Ocean (46° 14' 1.79'' N, 155° 33' 7.20'' E)	98.319	100
244	V9 18S rRNA Colp-25	deep_sea_PRJEB48517_Qiime2_denoise@5871;sample=ERR7223830	PRJEB48517	Marine sediment	North Pacific Ocean (43° 34' 59.99'' N, 153° 58' 1.81'' E)	98.319	100
245	V9 18S rRNA Colp-25	deep_sea_PRJEB48517_Qiime2_denoise@5871;sample=ERR7223849	PRJEB48517	Marine sediment	North Pacific Ocean (40° 35' 1.21'' N, 151° 0' 6.01'' E)	98.319	100
246	V9 18S rRNA Colp-25	deep_sea_PRJEB48517_Qiime2_denoise@5871;sample=ERR7223852	PRJEB48517	Marine sediment	North Pacific Ocean (40° 34' 58.80'' N, 151° 0' 3.60'' E)	98.319	100
247	V9 18S rRNA Colp-25	deep_sea_PRJEB48517_Qiime2_denoise@5871;sample=ERR7223856	PRJEB48517	Marine sediment	North Pacific Ocean (41° 12' 2.41'' N, 150° 5' 40.81'' E)	98.319	100
248	V9 18S rRNA Colp-25	deep_sea_PRJEB48517_Qiime2_denoise@5871;sample=ERR7223858	PRJEB48517	Marine sediment	North Pacific Ocean (41° 12' 0.61'' N, 150° 5' 45.60'' E)	98.319	100
249	V9 18S rRNA Colp-25	deep_sea_PRJEB48517_Qiime2_denoise@5871;sample=ERR7223874	PRJEB48517	Marine sediment	Southern Ocean (-52° 44' 1.80'' S, -12° 36' 56.40'' W)	98.319	100
250	V9 18S rRNA Colp-25	deep_sea_PRJEB48517_Qiime2_denoise@5871;sample=ERR7223875	PRJEB48517	Marine sediment	Southern Ocean (-52° 44' 1.80'' S, -12° 36' 56.40'' W)	98.319	100
251	V9 18S rRNA Colp-25	deep_sea_PRJEB48517_Qiime2_denoise@5871;sample=ERR7223876	PRJEB48517	Marine sediment	Southern Ocean (-52° 44' 1.80'' S, -12° 36' 56.40'' W)	98.319	100
252	V9 18S rRNA Colp-25	deep_sea_PRJEB48517_Qiime2_denoise@5871;sample=ERR7223877	PRJEB48517	Marine sediment	Southern Ocean (-52° 44' 1.80'' S, -12° 36' 56.40'' W)	98.319	100
253	V9 18S rRNA Colp-25	deep_sea_PRJEB48517_Qiime2_denoise@5871;sample=ERR7223880	PRJEB48517	Marine sediment	Southern Ocean (-52° 43' 58.80'' S, -12° 37' 7.20'' W)	98.319	100
254	V9 18S rRNA Colp-25	deep_sea_PRJEB48517_Qiime2_denoise@5871;sample=ERR7223882	PRJEB48517	Marine sediment	Southern Ocean (-52° 43' 58.80'' S, -12° 37' 7.20'' W)	98.319	100
255	V9 18S rRNA Colp-25	deep_sea_PRJEB48517_Qiime2_denoise@5871;sample=ERR7223884	PRJEB48517	Marine sediment	Southern Ocean (-51° 13' 18.60'' S, -39° 25' 21.00'' W)	98.319	100
256	V9 18S rRNA Colp-25	deep_sea_PRJEB48517_Qiime2_denoise@5871;sample=ERR7223887	PRJEB48517	Marine sediment	Southern Ocean (-51° 13' 18.60'' S, -39° 25' 21.00'' W)	98.319	100
257	V9 18S rRNA Colp-25	deep_sea_PRJEB48517_Qiime2_denoise@5871;sample=ERR7223888	PRJEB48517	Marine sediment	Southern Ocean (-51° 13' 18.60'' S, -39° 25' 21.00'' W)	98.319	100
258	V9 18S rRNA Colp-25	deep_sea_PRJEB48517_Qiime2_denoise@5871;sample=ERR7223890	PRJEB48517	Marine sediment	Southern Ocean (-51° 13' 18.60'' S, -39° 25' 21.00'' W)	98.319	100
259	V9 18S rRNA Colp-25	deep_sea_PRJEB48517_Qiime2_denoise@5871;sample=ERR7223891	PRJEB48517	Marine sediment	Southern Ocean (-51° 13' 18.60'' S, -39° 25' 21.00'' W)	98.319	100
260	V9 18S rRNA Colp-25	deep_sea_PRJEB48517_Qiime2_denoise@5871;sample=ERR7223892	PRJEB48517	Marine sediment	Southern Ocean (-51° 13' 24.60'' S, -39° 25' 19.80'' W)	98.319	100
261	V9 18S rRNA Colp-25	deep_sea_PRJEB48517_Qiime2_denoise@5871;sample=ERR7223893	PRJEB48517	Marine sediment	Southern Ocean (-51° 13' 24.60'' S, -39° 25' 19.80'' W)	98.319	100
262	V9 18S rRNA Colp-25	deep_sea_PRJEB48517_Qiime2_denoise@5871;sample=ERR7223894	PRJEB48517	Marine sediment	Southern Ocean (-51° 13' 24.60'' S, -39° 25' 19.80'' W)	98.319	100
263	V9 18S rRNA Colp-25	deep_sea_PRJEB48517_Qiime2_denoise@5871;sample=ERR7223895	PRJEB48517	Marine sediment	Southern Ocean (-51° 13' 24.00'' S, -39° 25' 23.40'' W)	98.319	100
264	V9 18S rRNA Colp-25	deep_sea_PRJEB48517_Qiime2_denoise@5871;sample=ERR7223896	PRJEB48517	Marine sediment	Southern Ocean (-51° 13' 24.00'' S, -39° 25' 23.40'' W)	98.319	100
265	V9 18S rRNA Colp-25	deep_sea_PRJEB48517_Qiime2_denoise@5871;sample=ERR7223897	PRJEB48517	Marine sediment	Southern Ocean (-51° 13' 24.00'' S, -39° 25' 23.40'' W)	98.319	100
266	V9 18S rRNA Colp-25	deep_sea_PRJEB48517_Qiime2_denoise@5871;sample=ERR7223898	PRJEB48517	Marine sediment	Southern Ocean (-51° 13' 24.00'' S, -39° 25' 23.40'' W)	98.319	100
267	V9 18S rRNA Colp-25	deep_sea_PRJEB48517_Qiime2_denoise@5871;sample=ERR7223919	PRJEB48517	Marine sediment	Southern Ocean (-52° 1' 13.20'' S, -12° 1' 57.00'' W)	98.319	100
268	V9 18S rRNA Colp-25	deep_sea_PRJEB48517_Qiime2_denoise@5871;sample=ERR7223922	PRJEB48517	Marine sediment	South Atlantic Ocean (-4° 3' 2.40'' S, -28° 5' 10.80'' W)	98.319	100
269	V9 18S rRNA Colp-25	deep_sea_PRJEB48517_Qiime2_denoise@143873;sample=ERR7223684	PRJEB48517	Marine sediment	North Atlantic Ocean (44° 14' 29.40'' N, -46° 24' 45.00'' W)	97.479	100
270	V9 18S rRNA Colp-25	deep_sea_PRJEB48517_Qiime2_denoise@77499;sample=ERR7223735	PRJEB48517	Marine sediment	North Pacific Ocean (12° 34' 44.58'' N, -116° 41' 16.86'' W)	97.479	100
271	V9 18S rRNA Colp-25	deep_sea_PRJEB48517_Qiime2_denoise@77499;sample=ERR7223766	PRJEB48517	Marine sediment	North Pacific Ocean (12° 35' 48.54'' N, -116° 29' 36.97'' W)	97.479	100
272	V9 18S rRNA Colp-25	deep_sea_PRJEB48517_Qiime2_denoise@77499;sample=ERR7223850	PRJEB48517	Marine sediment	North Pacific Ocean (40° 35' 1.21'' N, 151° 0' 1.80'' E)	97.479	100
273	V9 18S rRNA Colp-25	deep_sea_PRJEB48517_Qiime2_denoise@69072;sample=ERR7223672	PRJEB48517	Marine sediment	North Pacific Ocean (11° 49' 35.34'' N, -117° 30' 57.12'' W)	97.479	100
274	V9 18S rRNA Colp-25	deep_sea_PRJEB48517_Qiime2_denoise@69072;sample=ERR7223735	PRJEB48517	Marine sediment	North Pacific Ocean (12° 34' 44.58'' N, -116° 41' 16.86'' W)	97.479	100
275	V9 18S rRNA Colp-25	deep_sea_PRJEB48517_Qiime2_denoise@69072;sample=ERR7223760	PRJEB48517	Marine sediment	North Pacific Ocean (12° 34' 11.13'' N, -116° 32' 19.84'' W)	97.479	100
276	V9 18S rRNA Colp-25	deep_sea_PRJEB48517_Qiime2_denoise@69072;sample=ERR7223766	PRJEB48517	Marine sediment	North Pacific Ocean (12° 35' 48.54'' N, -116° 29' 36.97'' W)	97.479	100
277	V9 18S rRNA Colp-37	deep_sea_PRJEB48517_Qiime2_denoise@143873;sample=ERR7223684	PRJEB48517	Marine sediment	North Atlantic Ocean (44° 14' 29.40'' N, -46° 24' 45.00'' W)	99.153	100
278	V9 18S rRNA Colp-37	deep_sea_PRJEB48517_Qiime2_denoise@104698; sample ERR7223671	PRJEB48517	Marine sediment	North Pacific Ocean (11° 49' 35.34'' N, -117° 30' 57.12'' W)	97.479	100
279	V9 18S rRNA Colp-37	deep_sea_PRJEB48517_Qiime2_denoise@104198;sample=ERR7223530	PRJEB48517	Marine sediment	Southern Ocean (-52° 44' 1.80'' S, -12° 36' 56.40'' W)	97.479	100
280	V9 18S rRNA Colp-37	deep_sea_PRJEB48517_Qiime2_denoise@104198;sample=ERR7223671	PRJEB48517	Marine sediment	North Pacific Ocean (11° 49' 35.34'' N, -117° 30' 57.12'' W)	97.479	100
281	V9 18S rRNA Colp-37	deep_sea_PRJEB48517_Qiime2_denoise@77499;sample=ERR7223735	PRJEB48517	Marine sediment	North Pacific Ocean (12° 34' 44.58'' N, -116° 41' 16.86'' W)	97.458	100
282	V9 18S rRNA Colp-37	deep_sea_PRJEB48517_Qiime2_denoise@77499;sample=ERR7223766	PRJEB48517	Marine sediment	North Pacific Ocean (12° 35' 48.54'' N, -116° 29' 36.97'' W)	97.458	100
283	V9 18S rRNA Colp-37	deep_sea_PRJEB48517_Qiime2_denoise@77499;sample=ERR7223850	PRJEB48517	Marine sediment	North Pacific Ocean (40° 35' 1.21'' N, 151° 0' 1.80'' E)	97.458	100
284	V9 18S rRNA Colp-37	deep_sea_PRJEB48517_Qiime2_denoise@69072;sample=ERR7223672	PRJEB48517	Marine sediment	North Pacific Ocean (11° 49' 35.34'' N, -117° 30' 57.12'' W)	97.458	100
285	V9 18S rRNA Colp-37	deep_sea_PRJEB48517_Qiime2_denoise@69072;sample=ERR7223735	PRJEB48517	Marine sediment	North Pacific Ocean (12° 34' 44.58'' N, -116° 41' 16.86'' W)	97.458	100
286	V9 18S rRNA Colp-37	deep_sea_PRJEB48517_Qiime2_denoise@69072;sample=ERR7223760	PRJEB48517	Marine sediment	North Pacific Ocean (12° 34' 11.13'' N, -116° 32' 19.84'' W)	97.458	100
287	V9 18S rRNA Colp-37	deep_sea_PRJEB48517_Qiime2_denoise@69072;sample=ERR7223766	PRJEB48517	Marine sediment	North Pacific Ocean (12° 35' 48.54'' N, -116° 29' 36.97'' W)	97.458	100
288	V9 18S rRNA Colp-37	deep_sea_PRJEB48517_Qiime2_denoise@5899;sample=ERR7223349	PRJEB48517	Marine sediment	North Pacific Ocean (12° 11' 24.53'' N, -117° 22' 17.01'' W)	97.5	100
289	V9 18S rRNA Colp-37	deep_sea_PRJEB48517_Qiime2_denoise@5899;sample=ERR7223451	PRJEB48517	Marine sediment	North Pacific Ocean (43° 58' 8.40'' N, 157° 19' 47.39'' E)	97.5	100
290	V9 18S rRNA Colp-37	deep_sea_PRJEB48517_Qiime2_denoise@5899;sample=ERR7223455	PRJEB48517	Marine sediment	North Pacific Ocean (46° 14' 1.21'' N, 155° 33' 3.60'' E)	97.5	100
291	V9 18S rRNA Colp-37	deep_sea_PRJEB48517_Qiime2_denoise@5899;sample=ERR7223459	PRJEB48517	Marine sediment	North Pacific Ocean (46° 14' 2.40'' N, 155° 33' 10.19'' E)	97.5	100
292	V9 18S rRNA Colp-37	deep_sea_PRJEB48517_Qiime2_denoise@5899;sample=ERR7223461	PRJEB48517	Marine sediment	North Pacific Ocean (47° 14' 18.60'' N, 154° 42' 8.39'' E)	97.5	100
293	V9 18S rRNA Colp-37	deep_sea_PRJEB48517_Qiime2_denoise@5899;sample=ERR7223463	PRJEB48517	Marine sediment	North Pacific Ocean (47° 14' 19.79'' N, 154° 42' 4.79'' E)	97.5	100
294	V9 18S rRNA Colp-37	deep_sea_PRJEB48517_Qiime2_denoise@5899;sample=ERR7223469	PRJEB48517	Marine sediment	North Pacific Ocean (46° 57' 59.40'' N, 154° 32' 29.40'' E)	97.5	100
295	V9 18S rRNA Colp-37	deep_sea_PRJEB48517_Qiime2_denoise@5899;sample=ERR7223485	PRJEB48517	Marine sediment	North Pacific Ocean (43° 2' 13.81'' N, 152° 58' 59.99'' E)	97.5	100
296	V9 18S rRNA Colp-37	deep_sea_PRJEB48517_Qiime2_denoise@5899;sample=ERR7223500	PRJEB48517	Marine sediment	North Pacific Ocean (40° 34' 58.80'' N, 151° 0' 3.60'' E)	97.5	100
297	V9 18S rRNA Colp-37	deep_sea_PRJEB48517_Qiime2_denoise@5899;sample=ERR7223522	PRJEB48517	Marine sediment	Southern Ocean (-52° 1' 13.20'' S, -12° 1' 57.00'' W)	97.5	100
298	V9 18S rRNA Colp-37	deep_sea_PRJEB48517_Qiime2_denoise@5899;sample=ERR7223532	PRJEB48517	Marine sediment	Southern Ocean (-52° 44' 1.80'' S, -12° 36' 56.40'' W)	97.5	100
299	V9 18S rRNA Colp-37	deep_sea_PRJEB48517_Qiime2_denoise@5899;sample=ERR7223536	PRJEB48517	Marine sediment	Southern Ocean (-52° 44' 1.80'' S, -12° 36' 56.40'' W)	97.5	100
300	V9 18S rRNA Colp-37	deep_sea_PRJEB48517_Qiime2_denoise@5899;sample=ERR7223542	PRJEB48517	Marine sediment	Southern Ocean (-52° 43' 58.80'' S, -12° 37' 7.20'' W)	97.5	100
301	V9 18S rRNA Colp-37	deep_sea_PRJEB48517_Qiime2_denoise@5899;sample=ERR7223546	PRJEB48517	Marine sediment	Southern Ocean (-52° 43' 58.80'' S, -12° 37' 7.20'' W)	97.5	100
302	V9 18S rRNA Colp-37	deep_sea_PRJEB48517_Qiime2_denoise@5899;sample=ERR7223547	PRJEB48517	Marine sediment	Southern Ocean (-52° 43' 58.80'' S, -12° 37' 7.20'' W)	97.5	100
303	V9 18S rRNA Colp-37	deep_sea_PRJEB48517_Qiime2_denoise@5899;sample=ERR7223549	PRJEB48517	Marine sediment	Southern Ocean (-52° 43' 58.80'' S, -12° 37' 7.20'' W)	97.5	100
304	V9 18S rRNA Colp-37	deep_sea_PRJEB48517_Qiime2_denoise@5899;sample=ERR7223551	PRJEB48517	Marine sediment	Southern Ocean (-52° 43' 58.80'' S, -12° 37' 7.20'' W)	97.5	100
305	V9 18S rRNA Colp-37	deep_sea_PRJEB48517_Qiime2_denoise@5899;sample=ERR7223553	PRJEB48517	Marine sediment	Southern Ocean (-51° 13' 18.60'' S, -39° 25' 21.00'' W)	97.5	100
306	V9 18S rRNA Colp-37	deep_sea_PRJEB48517_Qiime2_denoise@5899;sample=ERR7223555	PRJEB48517	Marine sediment	Southern Ocean (-51° 13' 18.60'' S, -39° 25' 21.00'' W)	97.5	100
307	V9 18S rRNA Colp-37	deep_sea_PRJEB48517_Qiime2_denoise@5899;sample=ERR7223558	PRJEB48517	Marine sediment	Southern Ocean (-51° 13' 18.60'' S, -39° 25' 21.00'' W)	97.5	100
308	V9 18S rRNA Colp-37	deep_sea_PRJEB48517_Qiime2_denoise@5899;sample=ERR7223559	PRJEB48517	Marine sediment	Southern Ocean (-51° 13' 18.60'' S, -39° 25' 21.00'' W)	97.5	100
309	V9 18S rRNA Colp-37	deep_sea_PRJEB48517_Qiime2_denoise@5899;sample=ERR7223561	PRJEB48517	Marine sediment	Southern Ocean (-51° 13' 18.60'' S, -39° 25' 21.00'' W)	97.5	100
310	V9 18S rRNA Colp-37	deep_sea_PRJEB48517_Qiime2_denoise@5899;sample=ERR7223563	PRJEB48517	Marine sediment	Southern Ocean (-51° 13' 18.60'' S, -39° 25' 21.00'' W)	97.5	100
311	V9 18S rRNA Colp-37	deep_sea_PRJEB48517_Qiime2_denoise@5899;sample=ERR7223565	PRJEB48517	Marine sediment	Southern Ocean (-51° 13' 24.60'' S, -39° 25' 19.80'' W)	97.5	100
312	V9 18S rRNA Colp-37	deep_sea_PRJEB48517_Qiime2_denoise@5899;sample=ERR7223567	PRJEB48517	Marine sediment	Southern Ocean (-51° 13' 24.60'' S, -39° 25' 19.80'' W)	97.5	100
313	V9 18S rRNA Colp-37	deep_sea_PRJEB48517_Qiime2_denoise@5899;sample=ERR7223573	PRJEB48517	Marine sediment	Southern Ocean (-51° 13' 24.60'' S, -39° 25' 19.80'' W)	97.5	100
314	V9 18S rRNA Colp-37	deep_sea_PRJEB48517_Qiime2_denoise@5899;sample=ERR7223575	PRJEB48517	Marine sediment	Southern Ocean (-51° 13' 24.60'' S, -39° 25' 19.80'' W)	97.5	100
315	V9 18S rRNA Colp-37	deep_sea_PRJEB48517_Qiime2_denoise@5899;sample=ERR7223577	PRJEB48517	Marine sediment	Southern Ocean (-51° 13' 24.00'' S, -39° 25' 23.40'' W)	97.5	100
316	V9 18S rRNA Colp-37	deep_sea_PRJEB48517_Qiime2_denoise@5899;sample=ERR7223583	PRJEB48517	Marine sediment	Southern Ocean (-51° 13' 24.00'' S, -39° 25' 23.40'' W)	97.5	100
317	V9 18S rRNA Colp-37	deep_sea_PRJEB48517_Qiime2_denoise@5899;sample=ERR7223587	PRJEB48517	Marine sediment	Southern Ocean (-51° 13' 24.00'' S, -39° 25' 23.40'' W)	97.5	100
318	V9 18S rRNA Colp-37	deep_sea_PRJEB48517_Qiime2_denoise@5899;sample=ERR7223689	PRJEB48517	Marine sediment	Southern Ocean (-52° 1' 7.80'' S, -12° 3' 45.60'' W)	97.5	100
319	V9 18S rRNA Colp-37	deep_sea_PRJEB48517_Qiime2_denoise@5899;sample=ERR7223779	PRJEB48517	Marine sediment	North Pacific Ocean (12° 0' 33.09'' N, -117° 22' 49.28'' W)	97.5	100
320	V9 18S rRNA Colp-37	deep_sea_PRJEB48517_Qiime2_denoise@5899;sample=ERR7223815	PRJEB48517	Marine sediment	North Pacific Ocean (43° 58' 9.01'' N, 157° 19' 52.21'' E)	97.5	100
321	V9 18S rRNA Colp-37	deep_sea_PRJEB48517_Qiime2_denoise@5899;sample=ERR7223818	PRJEB48517	Marine sediment	North Pacific Ocean (43° 58' 12.00'' N, 157° 19' 48.61'' E)	97.5	100
322	V9 18S rRNA Colp-37	deep_sea_PRJEB48517_Qiime2_denoise@5899;sample=ERR7223830	PRJEB48517	Marine sediment	North Pacific Ocean (43° 34' 59.99'' N, 153° 58' 1.81'' E)	97.5	100
323	V9 18S rRNA Colp-37	deep_sea_PRJEB48517_Qiime2_denoise@5899;sample=ERR7223849	PRJEB48517	Marine sediment	North Pacific Ocean (40° 35' 1.21'' N, 151° 0' 6.01'' E)	97.5	100
324	V9 18S rRNA Colp-37	deep_sea_PRJEB48517_Qiime2_denoise@5899;sample=ERR7223852	PRJEB48517	Marine sediment	North Pacific Ocean (40° 34' 58.80'' N, 151° 0' 3.60'' E)	97.5	100
325	V9 18S rRNA Colp-37	deep_sea_PRJEB48517_Qiime2_denoise@5899;sample=ERR7223856	PRJEB48517	Marine sediment	North Pacific Ocean (41° 12' 2.41'' N, 150° 5' 40.81'' E)	97.5	100
326	V9 18S rRNA Colp-37	deep_sea_PRJEB48517_Qiime2_denoise@5899;sample=ERR7223858	PRJEB48517	Marine sediment	North Pacific Ocean (41° 12' 0.61'' N, 150° 5' 45.60'' E)	97.5	100
327	V9 18S rRNA Colp-37	deep_sea_PRJEB48517_Qiime2_denoise@5899;sample=ERR7223875	PRJEB48517	Marine sediment	Southern Ocean (-52° 44' 1.80'' S, -12° 36' 56.40'' W)	97.5	100
328	V9 18S rRNA Colp-37	deep_sea_PRJEB48517_Qiime2_denoise@5899;sample=ERR7223876	PRJEB48517	Marine sediment	Southern Ocean (-52° 44' 1.80'' S, -12° 36' 56.40'' W)	97.5	100
329	V9 18S rRNA Colp-37	deep_sea_PRJEB48517_Qiime2_denoise@5899;sample=ERR7223877	PRJEB48517	Marine sediment	Southern Ocean (-52° 44' 1.80'' S, -12° 36' 56.40'' W)	97.5	100
330	V9 18S rRNA Colp-37	deep_sea_PRJEB48517_Qiime2_denoise@5899;sample=ERR7223882	PRJEB48517	Marine sediment	Southern Ocean (-52° 43' 58.80'' S, -12° 37' 7.20'' W)	97.5	100
331	V9 18S rRNA Colp-37	deep_sea_PRJEB48517_Qiime2_denoise@5899;sample=ERR7223884	PRJEB48517	Marine sediment	Southern Ocean (-51° 13' 18.60'' S, -39° 25' 21.00'' W)	97.5	100
332	V9 18S rRNA Colp-37	deep_sea_PRJEB48517_Qiime2_denoise@5899;sample=ERR7223887	PRJEB48517	Marine sediment	Southern Ocean (-51° 13' 18.60'' S, -39° 25' 21.00'' W)	97.5	100
333	V9 18S rRNA Colp-37	deep_sea_PRJEB48517_Qiime2_denoise@5899;sample=ERR7223888	PRJEB48517	Marine sediment	Southern Ocean (-51° 13' 18.60'' S, -39° 25' 21.00'' W)	97.5	100
334	V9 18S rRNA Colp-37	deep_sea_PRJEB48517_Qiime2_denoise@5899;sample=ERR7223890	PRJEB48517	Marine sediment	Southern Ocean (-51° 13' 18.60'' S, -39° 25' 21.00'' W)	97.5	100
335	V9 18S rRNA Colp-37	deep_sea_PRJEB48517_Qiime2_denoise@5899;sample=ERR7223891	PRJEB48517	Marine sediment	Southern Ocean (-51° 13' 18.60'' S, -39° 25' 21.00'' W)	97.5	100
336	V9 18S rRNA Colp-37	deep_sea_PRJEB48517_Qiime2_denoise@5899;sample=ERR7223892	PRJEB48517	Marine sediment	Southern Ocean (-51° 13' 24.60'' S, -39° 25' 19.80'' W)	97.5	100
337	V9 18S rRNA Colp-37	deep_sea_PRJEB48517_Qiime2_denoise@5899;sample=ERR7223894	PRJEB48517	Marine sediment	Southern Ocean (-51° 13' 24.60'' S, -39° 25' 19.80'' W)	97.5	100
338	V9 18S rRNA Colp-37	deep_sea_PRJEB48517_Qiime2_denoise@5899;sample=ERR7223895	PRJEB48517	Marine sediment	Southern Ocean (-51° 13' 24.00'' S, -39° 25' 23.40'' W)	97.5	100
339	V9 18S rRNA Colp-37	deep_sea_PRJEB48517_Qiime2_denoise@5899;sample=ERR7223897	PRJEB48517	Marine sediment	Southern Ocean (-51° 13' 24.00'' S, -39° 25' 23.40'' W)	97.5	100
340	V9 18S rRNA Colp-37	deep_sea_PRJEB48517_Qiime2_denoise@5899;sample=ERR7223898	PRJEB48517	Marine sediment	Southern Ocean (-51° 13' 24.00'' S, -39° 25' 23.40'' W)	97.5	100
341	V9 18S rRNA Colp-37	deep_sea_PRJEB48517_Qiime2_denoise@5899;sample=ERR7223919	PRJEB48517	Marine sediment	Southern Ocean (-52° 1' 13.20'' S, -12° 1' 57.00'' W)	97.5	100
342	V9 18S rRNA Colp-37	deep_sea_PRJEB48517_Qiime2_denoise@5899;sample=ERR7223922	PRJEB48517	Marine sediment	South Atlantic Ocean (-4° 3' 2.40'' S, -28° 5' 10.80'' W)	97.5	100
343	V9 18S rRNA Colp-37	deep_sea_PRJEB48517_Qiime2_denoise@5871;sample=ERR7223349	PRJEB48517	Marine sediment	North Pacific Ocean (12° 11' 24.53'' N, -117° 22' 17.01'' W)	97.5	100
344	V9 18S rRNA Colp-37	deep_sea_PRJEB48517_Qiime2_denoise@5871;sample=ERR7223451	PRJEB48517	Marine sediment	North Pacific Ocean (43° 58' 8.40'' N, 157° 19' 47.39'' E)	97.5	100
345	V9 18S rRNA Colp-37	deep_sea_PRJEB48517_Qiime2_denoise@5871;sample=ERR7223455	PRJEB48517	Marine sediment	North Pacific Ocean (46° 14' 1.21'' N, 155° 33' 3.60'' E)	97.5	100
346	V9 18S rRNA Colp-37	deep_sea_PRJEB48517_Qiime2_denoise@5871;sample=ERR7223456	PRJEB48517	Marine sediment	North Pacific Ocean (46° 14' 1.79'' N, 155° 33' 7.20'' E)	97.5	100
347	V9 18S rRNA Colp-37	deep_sea_PRJEB48517_Qiime2_denoise@5871;sample=ERR7223459	PRJEB48517	Marine sediment	North Pacific Ocean (46° 14' 2.40'' N, 155° 33' 10.19'' E)	97.5	100
348	V9 18S rRNA Colp-37	deep_sea_PRJEB48517_Qiime2_denoise@5871;sample=ERR7223461	PRJEB48517	Marine sediment	North Pacific Ocean (47° 14' 18.60'' N, 154° 42' 8.39'' E)	97.5	100
349	V9 18S rRNA Colp-37	deep_sea_PRJEB48517_Qiime2_denoise@5871;sample=ERR7223463	PRJEB48517	Marine sediment	North Pacific Ocean (47° 14' 19.79'' N, 154° 42' 4.79'' E)	97.5	100
350	V9 18S rRNA Colp-37	deep_sea_PRJEB48517_Qiime2_denoise@5871;sample=ERR7223469	PRJEB48517	Marine sediment	North Pacific Ocean (46° 57' 59.40'' N, 154° 32' 29.40'' E)	97.5	100
351	V9 18S rRNA Colp-37	deep_sea_PRJEB48517_Qiime2_denoise@5871;sample=ERR7223500	PRJEB48517	Marine sediment	North Pacific Ocean (40° 34' 58.80'' N, 151° 0' 3.60'' E)	97.5	100
352	V9 18S rRNA Colp-37	deep_sea_PRJEB48517_Qiime2_denoise@5871;sample=ERR7223522	PRJEB48517	Marine sediment	Southern Ocean (-52° 1' 13.20'' S, -12° 1' 57.00'' W)	97.5	100
353	V9 18S rRNA Colp-37	deep_sea_PRJEB48517_Qiime2_denoise@5871;sample=ERR7223536	PRJEB48517	Marine sediment	Southern Ocean (-52° 44' 1.80'' S, -12° 36' 56.40'' W)	97.5	100
354	V9 18S rRNA Colp-37	deep_sea_PRJEB48517_Qiime2_denoise@5871;sample=ERR7223538	PRJEB48517	Marine sediment	Southern Ocean (-52° 44' 1.80'' S, -12° 36' 56.40'' W)	97.5	100
355	V9 18S rRNA Colp-37	deep_sea_PRJEB48517_Qiime2_denoise@5871;sample=ERR7223542	PRJEB48517	Marine sediment	Southern Ocean (-52° 43' 58.80'' S, -12° 37' 7.20'' W)	97.5	100
356	V9 18S rRNA Colp-37	deep_sea_PRJEB48517_Qiime2_denoise@5871;sample=ERR7223547	PRJEB48517	Marine sediment	Southern Ocean (-52° 43' 58.80'' S, -12° 37' 7.20'' W)	97.5	100
357	V9 18S rRNA Colp-37	deep_sea_PRJEB48517_Qiime2_denoise@5871;sample=ERR7223553	PRJEB48517	Marine sediment	Southern Ocean (-51° 13' 18.60'' S, -39° 25' 21.00'' W)	97.5	100
358	V9 18S rRNA Colp-37	deep_sea_PRJEB48517_Qiime2_denoise@5871;sample=ERR7223555	PRJEB48517	Marine sediment	Southern Ocean (-51° 13' 18.60'' S, -39° 25' 21.00'' W)	97.5	100
359	V9 18S rRNA Colp-37	deep_sea_PRJEB48517_Qiime2_denoise@5871;sample=ERR7223558	PRJEB48517	Marine sediment	Southern Ocean (-51° 13' 18.60'' S, -39° 25' 21.00'' W)	97.5	100
360	V9 18S rRNA Colp-37	deep_sea_PRJEB48517_Qiime2_denoise@5871;sample=ERR7223559	PRJEB48517	Marine sediment	Southern Ocean (-51° 13' 18.60'' S, -39° 25' 21.00'' W)	97.5	100
361	V9 18S rRNA Colp-37	deep_sea_PRJEB48517_Qiime2_denoise@5871;sample=ERR7223561	PRJEB48517	Marine sediment	Southern Ocean (-51° 13' 18.60'' S, -39° 25' 21.00'' W)	97.5	100
362	V9 18S rRNA Colp-37	deep_sea_PRJEB48517_Qiime2_denoise@5871;sample=ERR7223563	PRJEB48517	Marine sediment	Southern Ocean (-51° 13' 18.60'' S, -39° 25' 21.00'' W)	97.5	100
363	V9 18S rRNA Colp-37	deep_sea_PRJEB48517_Qiime2_denoise@5871;sample=ERR7223565	PRJEB48517	Marine sediment	Southern Ocean (-51° 13' 24.60'' S, -39° 25' 19.80'' W)	97.5	100
364	V9 18S rRNA Colp-37	deep_sea_PRJEB48517_Qiime2_denoise@5871;sample=ERR7223567	PRJEB48517	Marine sediment	Southern Ocean (-51° 13' 24.60'' S, -39° 25' 19.80'' W)	97.5	100
365	V9 18S rRNA Colp-37	deep_sea_PRJEB48517_Qiime2_denoise@5871;sample=ERR7223569	PRJEB48517	Marine sediment	Southern Ocean (-51° 13' 24.60'' S, -39° 25' 19.80'' W)	97.5	100
366	V9 18S rRNA Colp-37	deep_sea_PRJEB48517_Qiime2_denoise@5871;sample=ERR7223571	PRJEB48517	Marine sediment	Southern Ocean (-51° 13' 24.60'' S, -39° 25' 19.80'' W)	97.5	100
367	V9 18S rRNA Colp-37	deep_sea_PRJEB48517_Qiime2_denoise@5871;sample=ERR7223575	PRJEB48517	Marine sediment	Southern Ocean (-51° 13' 24.60'' S, -39° 25' 19.80'' W)	97.5	100
368	V9 18S rRNA Colp-37	deep_sea_PRJEB48517_Qiime2_denoise@5871;sample=ERR7223585	PRJEB48517	Marine sediment	Southern Ocean (-51° 13' 24.00'' S, -39° 25' 23.40'' W)	97.5	100
369	V9 18S rRNA Colp-37	deep_sea_PRJEB48517_Qiime2_denoise@5871;sample=ERR7223586	PRJEB48517	Marine sediment	Southern Ocean (-51° 13' 24.00'' S, -39° 25' 23.40'' W)	97.5	100
370	V9 18S rRNA Colp-37	deep_sea_PRJEB48517_Qiime2_denoise@5871;sample=ERR7223689	PRJEB48517	Marine sediment	Southern Ocean (-52° 1' 7.80'' S, -12° 3' 45.60'' W)	97.5	100
371	V9 18S rRNA Colp-37	deep_sea_PRJEB48517_Qiime2_denoise@5871;sample=ERR7223768	PRJEB48517	Marine sediment	North Pacific Ocean (12° 5' 59.94'' N, -117° 11' 47.94'' W)	97.5	100
372	V9 18S rRNA Colp-37	deep_sea_PRJEB48517_Qiime2_denoise@5871;sample=ERR7223779	PRJEB48517	Marine sediment	North Pacific Ocean (12° 0' 33.09'' N, -117° 22' 49.28'' W)	97.5	100
373	V9 18S rRNA Colp-37	deep_sea_PRJEB48517_Qiime2_denoise@5871;sample=ERR7223815	PRJEB48517	Marine sediment	North Pacific Ocean (43° 58' 9.01'' N, 157° 19' 52.21'' E)	97.5	100
374	V9 18S rRNA Colp-37	deep_sea_PRJEB48517_Qiime2_denoise@5871;sample=ERR7223819	PRJEB48517	Marine sediment	North Pacific Ocean (46° 14' 1.79'' N, 155° 33' 7.20'' E)	97.5	100
375	V9 18S rRNA Colp-37	deep_sea_PRJEB48517_Qiime2_denoise@5871;sample=ERR7223830	PRJEB48517	Marine sediment	North Pacific Ocean (43° 34' 59.99'' N, 153° 58' 1.81'' E)	97.5	100
376	V9 18S rRNA Colp-37	deep_sea_PRJEB48517_Qiime2_denoise@5871;sample=ERR7223849	PRJEB48517	Marine sediment	North Pacific Ocean (40° 35' 1.21'' N, 151° 0' 6.01'' E)	97.5	100
377	V9 18S rRNA Colp-37	deep_sea_PRJEB48517_Qiime2_denoise@5871;sample=ERR7223852	PRJEB48517	Marine sediment	North Pacific Ocean (40° 34' 58.80'' N, 151° 0' 3.60'' E)	97.5	100
378	V9 18S rRNA Colp-37	deep_sea_PRJEB48517_Qiime2_denoise@5871;sample=ERR7223856	PRJEB48517	Marine sediment	North Pacific Ocean (41° 12' 2.41'' N, 150° 5' 40.81'' E)	97.5	100
379	V9 18S rRNA Colp-37	deep_sea_PRJEB48517_Qiime2_denoise@5871;sample=ERR7223858	PRJEB48517	Marine sediment	North Pacific Ocean (41° 12' 0.61'' N, 150° 5' 45.60'' E)	97.5	100
380	V9 18S rRNA Colp-37	deep_sea_PRJEB48517_Qiime2_denoise@5871;sample=ERR7223874	PRJEB48517	Marine sediment	Southern Ocean (-52° 44' 1.80'' S, -12° 36' 56.40'' W)	97.5	100
381	V9 18S rRNA Colp-37	deep_sea_PRJEB48517_Qiime2_denoise@5871;sample=ERR7223875	PRJEB48517	Marine sediment	Southern Ocean (-52° 44' 1.80'' S, -12° 36' 56.40'' W)	97.5	100
382	V9 18S rRNA Colp-37	deep_sea_PRJEB48517_Qiime2_denoise@5871;sample=ERR7223876	PRJEB48517	Marine sediment	Southern Ocean (-52° 44' 1.80'' S, -12° 36' 56.40'' W)	97.5	100
383	V9 18S rRNA Colp-37	deep_sea_PRJEB48517_Qiime2_denoise@5871;sample=ERR7223877	PRJEB48517	Marine sediment	Southern Ocean (-52° 44' 1.80'' S, -12° 36' 56.40'' W)	97.5	100
384	V9 18S rRNA Colp-37	deep_sea_PRJEB48517_Qiime2_denoise@5871;sample=ERR7223880	PRJEB48517	Marine sediment	Southern Ocean (-52° 43' 58.80'' S, -12° 37' 7.20'' W)	97.5	100
385	V9 18S rRNA Colp-37	deep_sea_PRJEB48517_Qiime2_denoise@5871;sample=ERR7223882	PRJEB48517	Marine sediment	Southern Ocean (-52° 43' 58.80'' S, -12° 37' 7.20'' W)	97.5	100
386	V9 18S rRNA Colp-37	deep_sea_PRJEB48517_Qiime2_denoise@5871;sample=ERR7223884	PRJEB48517	Marine sediment	Southern Ocean (-51° 13' 18.60'' S, -39° 25' 21.00'' W)	97.5	100
387	V9 18S rRNA Colp-37	deep_sea_PRJEB48517_Qiime2_denoise@5871;sample=ERR7223887	PRJEB48517	Marine sediment	Southern Ocean (-51° 13' 18.60'' S, -39° 25' 21.00'' W)	97.5	100
388	V9 18S rRNA Colp-37	deep_sea_PRJEB48517_Qiime2_denoise@5871;sample=ERR7223888	PRJEB48517	Marine sediment	Southern Ocean (-51° 13' 18.60'' S, -39° 25' 21.00'' W)	97.5	100
389	V9 18S rRNA Colp-37	deep_sea_PRJEB48517_Qiime2_denoise@5871;sample=ERR7223890	PRJEB48517	Marine sediment	Southern Ocean (-51° 13' 18.60'' S, -39° 25' 21.00'' W)	97.5	100
390	V9 18S rRNA Colp-37	deep_sea_PRJEB48517_Qiime2_denoise@5871;sample=ERR7223891	PRJEB48517	Marine sediment	Southern Ocean (-51° 13' 18.60'' S, -39° 25' 21.00'' W)	97.5	100
391	V9 18S rRNA Colp-37	deep_sea_PRJEB48517_Qiime2_denoise@5871;sample=ERR7223892	PRJEB48517	Marine sediment	Southern Ocean (-51° 13' 24.60'' S, -39° 25' 19.80'' W)	97.5	100
392	V9 18S rRNA Colp-37	deep_sea_PRJEB48517_Qiime2_denoise@5871;sample=ERR7223893	PRJEB48517	Marine sediment	Southern Ocean (-51° 13' 24.60'' S, -39° 25' 19.80'' W)	97.5	100
393	V9 18S rRNA Colp-37	deep_sea_PRJEB48517_Qiime2_denoise@5871;sample=ERR7223894	PRJEB48517	Marine sediment	Southern Ocean (-51° 13' 24.60'' S, -39° 25' 19.80'' W)	97.5	100
394	V9 18S rRNA Colp-37	deep_sea_PRJEB48517_Qiime2_denoise@5871;sample=ERR7223895	PRJEB48517	Marine sediment	Southern Ocean (-51° 13' 24.00'' S, -39° 25' 23.40'' W)	97.5	100
395	V9 18S rRNA Colp-37	deep_sea_PRJEB48517_Qiime2_denoise@5871;sample=ERR7223896	PRJEB48517	Marine sediment	Southern Ocean (-51° 13' 24.00'' S, -39° 25' 23.40'' W)	97.5	100
396	V9 18S rRNA Colp-37	deep_sea_PRJEB48517_Qiime2_denoise@5871;sample=ERR7223897	PRJEB48517	Marine sediment	Southern Ocean (-51° 13' 24.00'' S, -39° 25' 23.40'' W)	97.5	100
397	V9 18S rRNA Colp-37	deep_sea_PRJEB48517_Qiime2_denoise@5871;sample=ERR7223898	PRJEB48517	Marine sediment	Southern Ocean (-51° 13' 24.00'' S, -39° 25' 23.40'' W)	97.5	100
398	V9 18S rRNA Colp-37	deep_sea_PRJEB48517_Qiime2_denoise@5871;sample=ERR7223919	PRJEB48517	Marine sediment	Southern Ocean (-52° 1' 13.20'' S, -12° 1' 57.00'' W)	97.5	100
399	V9 18S rRNA Colp-37	deep_sea_PRJEB48517_Qiime2_denoise@5871;sample=ERR7223922	PRJEB48517	Marine sediment	South Atlantic Ocean (-4° 3' 2.40'' S, -28° 5' 10.80'' W)	97.5	100
400	V9 18S rRNA Cur-11	deep_sea_PRJEB48517_Qiime2_denoise@143873;sample=ERR7223684	PRJEB48517	Marine sediment	North Atlantic Ocean (44° 14' 29.40'' N, -46° 24' 45.00'' W)	100	100
401	V9 18S rRNA Cur-11	deep_sea_PRJEB48517_Qiime2_denoise@77499;sample=ERR7223735	PRJEB48517	Marine sediment	North Pacific Ocean (12° 34' 44.58'' N, -116° 41' 16.86'' W)	98.305	100
402	V9 18S rRNA Cur-11	deep_sea_PRJEB48517_Qiime2_denoise@77499;sample=ERR7223766	PRJEB48517	Marine sediment	North Pacific Ocean (12° 35' 48.54'' N, -116° 29' 36.97'' W)	98.305	100
403	V9 18S rRNA Cur-11	deep_sea_PRJEB48517_Qiime2_denoise@77499;sample=ERR7223850	PRJEB48517	Marine sediment	North Pacific Ocean (40° 35' 1.21'' N, 151° 0' 1.80'' E)	98.305	100
404	V9 18S rRNA Cur-11	deep_sea_PRJEB48517_Qiime2_denoise@69072;sample=ERR7223672	PRJEB48517	Marine sediment	North Pacific Ocean (11° 49' 35.34'' N, -117° 30' 57.12'' W)	98.305	100
405	V9 18S rRNA Cur-11	deep_sea_PRJEB48517_Qiime2_denoise@69072;sample=ERR7223735	PRJEB48517	Marine sediment	North Pacific Ocean (12° 34' 44.58'' N, -116° 41' 16.86'' W)	98.305	100
406	V9 18S rRNA Cur-11	deep_sea_PRJEB48517_Qiime2_denoise@69072;sample=ERR7223760	PRJEB48517	Marine sediment	North Pacific Ocean (12° 34' 11.13'' N, -116° 32' 19.84'' W)	98.305	100
407	V9 18S rRNA Cur-11	deep_sea_PRJEB48517_Qiime2_denoise@69072;sample=ERR7223766	PRJEB48517	Marine sediment	North Pacific Ocean (12° 35' 48.54'' N, -116° 29' 36.97'' W)	98.305	100
408	deep_sea_PRJEB48517_Qiime2_denoise@143873	PicoEukaryote_Gulf_of_Mexico_JF791087.1	JF791087.1 Uncultured marine eukaryote clone 3525 18S ribosomal RNA gene, partial sequence	Marine water sample from surface and subpycnocline layers	Inner Louisiana Shelf, Gulf of Mexico (29°05′N, 89°56′W)	100	99
409	Full-length Psammosa pacifica sequence, JN873311.1	ERR3446513.137242;sample=ERR3446513	PRJEB33619	Water column	United Kingdom (51°45'36''N, 0°51'0''E)	99.764
410	Full-length Psammosa pacifica sequence, JN873311.1	ERR3446500.157107;sample=ERR3446500	PRJEB33619	Water column	United Kingdom (51°29'24''N, 2°45'36''W)	99.764
411	Full-length Psammosa pacifica sequence, JN873311.1	ERR861839.3409;sample=ERR861839	PRJEB9133	Water column	Spain (41°40'12'' N, 2°47'60''E)	99.471
412	Full-length Psammosa pacifica sequence, JN873311.1	ERR861839.2948;sample=ERR861839	PRJEB9133	Water column	Spain (41°40'12'' N, 2°47'60''E)	98.695

## Sheet: Amplicon studies searched
Count	Data deposit type	Accession or file	Data location	Publication	Environment/Host	Geographical Location	Samples	Sites	Region 18S	18S Raw Reads	Number of 18S OTU or ASVs clustered from original paper	Number of unclustered hits of Elefthrids	Number clustered hits of Elefthrids	Number of unclustered hits of Psammosa	Number clustered hits of Psammosa
1	NCBI BioProject	PRJNA408198	https://www.ncbi.nlm.nih.gov/bioproject/PRJNA408198	Birrer, SC. et al. Interactive effects of multiple stressors revealed by sequencing total (DNA) and active (RNA) components of experimental sediment microbial communities. Sci Total Environ. Oct 1;637-638:1383-1394. (2018).	Marine sediment	Sydney Australia	132	NA	V9	13593837	1313	59	16	0	0
2	NCBI BioProject	PRJEB9133	https://www.ncbi.nlm.nih.gov/bioproject/PRJEB9133	Massana, R. et al. Marine protist diversity in European coastal waters and sediments as revealed by high-throughput sequencing. Environ. Microbiol. 17, 4035–4049 (2015).	Marine planktonic (81) and sediment (14)	BioMarKs Project - Blanes Spain, Gijon Spain, Naples Italy, Oslo Norway, Roscoff France, Varna Bulgaria (sediment, surface, DCM)	95	6	V4	1477041	15295	2	2	2	2
3	NCBI BioProject	PRJEB33619	https://www.ncbi.nlm.nih.gov/bioproject/PRJEB33619	Holman, LE. et al.. Detection of introduced and resident marine species using environmental DNA metabarcoding of sediment and water. Sci Rep. 2019 Aug 9;9(1):11559. (2019).	Marine sediment and water of artifical coastal sites	United Kingdom	42	24	V4	7547310	2433	2	1	2	1
4	NCBI BioProject	PRJNA369575	https://www.ncbi.nlm.nih.gov/bioproject/PRJNA369575	NA	Coral reef surface waters	Arafura Sea, Torres Strait, Coral Sea - Australia	46	46	V9	856467	NA	2	1	0	0
5	NCBI BioProject	PRJEB14727	https://www.ncbi.nlm.nih.gov/bioproject/PRJEB14727	Okamoto, N., Keeling, P. J., Leander, B.S. & Tai V. (2022) Molecular Ecology. Microbial communities in sandy beaches from the three domains of life differ by microhabitat and intertidal location. [almost in press]	Marine sediment and water	Calvert Island, British Columbia Canada	112	5	V4 & V9	34154122	7142 V4 OTU, 92,193 V9 OTU	1	1	0	0
6	NCBI BioProject	PRJNA247504	https://www.ncbi.nlm.nih.gov/bioproject/PRJNA247504	Brannock, PM. et al. High-throughput sequencing characterizes intertidal meiofaunal communities in Northern Gulf of Mexico (Dauphin Island and Mobile Bay, Alabama). Biol Bull. 227(2):161-174. (2014).	Intertidal sediments	﻿Dauphin Island and in Mobile Bay, Alabama	70	5	V9	24381423	98765	0	0	0	0
7	Figshare	Figshare: doi:10.6084/m9.figshare.4993667 FASTA FILE: Nascimento_2018_seqs_fwd_revtrim_RCall_rmorphans.fna	https://figshare.com/articles/dataset/Sample_size_effects_on_the_assessment_of_eukaryotic_diversity_and_community_structure_in_aquatic_sediments_using_high-throughput_sequencing/4993667	Nascimento, FJA. et al. Sample size effects on the assessment of eukaryotic diversity and community structure in aquatic sediments using high-throughput sequencing. Sci Rep. Aug 6;8(1):11737. (2018).	Marine silt, muddy, sediment	Northern Baltic Sea, Sweden	25	5	V4	10320000	10220	0	0	0	0
8	NCBI BioProject	PRJNA308164	https://www.ncbi.nlm.nih.gov/bioproject/PRJNA308164	Pearman, JK. et al. Please mind the gap – Visual census and cryptic biodiversity assessment at central Red Sea coral reefs. Mar Environ Res 118: 20–30. (2016).	Coral reef (ARMS)	Red Sea	27	3	V4	9609425	1700	0	0	0	0
9	NCBI BioProject	PRJEB22033	https://www.ncbi.nlm.nih.gov/bioproject/PRJEB22033	Chaib De Mares, M et al. Host Specificity for Bacterial, Archaeal and Fungal Communities Determined for High- and Low-Microbial Abundance Sponge Species in Two Genera. Front Microbiol 8: 2560. (2017).	Sponges	Mediterranean Sea/Caribbean Sea	18	3	V1-V3	8009549	3517	0	0	0	0
10	NCBI BioProject	PRJNA319725	https://www.ncbi.nlm.nih.gov/bioproject/PRJNA319725	Marcelino, VR. et al. Multi-marker metabarcoding of coral skeletons reveals a rich microbiome and diverse evolutionary origins of endolithic algae. Sci Rep 6: 31508. (2016).	Coral skeletons	Australia/Papua New Guinea	182	4	NA	4102867	406	0	0	0	0
11	NCBI BioProject	PRJNA396681	https://www.ncbi.nlm.nih.gov/bioproject/PRJNA396681	Heger, TJ. et al. High-throughput environmental sequencing reveals high diversity of litter and moss associated protist communities along a gradient of drainage and tree productivity. Environ Microbiol 20: 1185–1203. (2018).	Soil	British Columbia, Canada	36	4	V4	3007330	3262	0	0	0	0
12	NCBI BioProject	PRJNA692629	https://www.ncbi.nlm.nih.gov/bioproject/PRJNA692629	Mount, AS. et al. Three-Dimensional Molecular Cartography of the Caribbean Reef-Building Coral Orbicella. Front. Mar. Sci. 8(April), 1–22. (2021).	Coral	Curaçao	15	2	V4	2972176	541	0	0	0	0
13	NCBI BioProject	PRJNA632873	https://www.ncbi.nlm.nih.gov/bioproject/PRJNA632873	Rojas-Jimenez, K. Fungal Communities in Sediments Along a Depth Gradient in the Eastern Tropical Pacific. Front Microbiol. (2020).	Marine sediment	Costa Rica	40	16	V7-V8	2746436	787	0	0	0	0
14	NCBI BioProject	PRJEB36469	https://www.ncbi.nlm.nih.gov/bioproject/PRJEB36469	Obiol, A. et al. A metagenomic assessment of microbial eukaryotic diversity in the global ocean. Mol. Ecol. Resour. 20, 718–731 (2020).	Surface, DCM, mesopelagic and bathypelagic	Global oceans (Malaspina Project)	46	6	V4 & V9	2365347	6037 V4 ASV, 3,31- V9 ASV	0	0	0	0
15	NCBI BioProject	PRJNA287634	https://www.ncbi.nlm.nih.gov/bioproject/PRJNA287634	Rodríguez-Marconi, S. et al. Characterization of Bacterial, Archaeal and Eukaryote Symbionts from Antarctic Sponges Reveals a High Diversity at a Three-Domain Level and a Particular Signature for This Ecosystem. PloS one, 10(9) (2015).	Sponges	Antarctica	18	2	V9	2288470	2855	0	0	0	0
16	NCBI BioProject	PRJNA359378	https://www.ncbi.nlm.nih.gov/bioproject/PRJNA359378	Xie, Y. et al. Ecogenomic responses of benthic communities under multiple stressors along the marine and adjacent riverine areas of northern Bohai Sea, China. Chemosphere. Apr;172:166-174. (2017).	Marine sediment	North Bohai Sea	10	10	V9	2179742	12416	0	0	0	0
17	NCBI BioProject	PRJNA362750	https://www.ncbi.nlm.nih.gov/bioproject/PRJNA362750	Zhang, W. et al. The diversity and biogeography of abundant and rare intertidal marine microeukaryotes explained by environment and dispersal limitation. Environ Microbiol. Feb;20(2):462-476. (2018).	Intertidal sediment	USA, China	36	12	V9	1232604	12890	0	0	0	0
18	NCBI BioProject	PRJNA531674	https://www.ncbi.nlm.nih.gov/bioproject/PRJNA531674	Reñé, A. et al. Performance of the melting seawater-ice elution method on the metabarcoding characterization of benthic protist communities. Environ Microbiol Rep. Jun;12(3):314-323. (2020).	Coastal sediment	Mediterranian Sea	72	18	V4	1146912	12518	0	0	0	0
19	NCBI BioProject	PRJNA222539	https://www.ncbi.nlm.nih.gov/bioproject/PRJNA222539	Wang, Y. et al. Diversity and distribution of eukaryotic microbes in and around a brine pool adjacent to the Thuwal cold seeps in the Red Sea. Front Microbiol 5: 37. (2014).	Microbial mats, sediments and water	Red Sea	7	1	V1-V3	147273	1045	0	0	0	0
20	NCBI BioProject	PRJNA193567	https://www.ncbi.nlm.nih.gov/bioproject/PRJNA193567	Šlapeta, J. et al. Combined amplicon pyrosequencing assays reveal presence of the apicomplexan; (cf. Gemmocystis cylindrus) and Chromera velia on the Great Barrier Reef, Australia. PLoS One 8: e76095. (2013).	Coral	Great Barrier Reef, Australia	4	1	V1-V4	70855	285	0	0	0	0
21	NCBI SRA	SRX147857	https://www.ncbi.nlm.nih.gov/sra/SRX147857	NA	Sponges	NA	3	2	NA	25811	NA	0	0	0	0
22	NCBI BioProject	PRJNA200539	https://www.ncbi.nlm.nih.gov/bioproject/PRJNA200539	Wang, Y. et al. Optimal Eukaryotic 18S and Universal 16S/18S Ribosomal RNA Primers and Their Application in a Study of Symbiosis. PLoS One 9: e90053. (2014).	Sponges	Red Sea	4	NA	V4-V8	11325	300	0	0	0	0
23	European Nucleotide Archive	ENA: AM072559 to AM072576	https://www.ebi.ac.uk/ena/browser/view/AM072559	Wilms, R. et al. Specific bacterial, archaeal, and eukaryotic communities in tidal-flat sediments along a vertical profile of several meters. Appl Environ Microbiol. Apr;72(4):2756-64. (2006).	Intertidal sediment	Northern Sea (island of Spiekeroog)	12	4	V1-V3	18	NA	0	0	0	0
24	NCBI BioProject	PRJEB33873	https://www.ncbi.nlm.nih.gov/bioproject/PRJEB33873/	Cordier, T. et al. Patterns of eukaryotic diversity from the surface to the deep-ocean sediment. Science Advances, 8(5), 9309 (2022).	eDNAbyss; lower bathyal and abyssal sediments	Mediterranean Sea, North Atlantic, and Arctic Oceans	98	NA	V9	429186022	328645087	7	3	0	0
25	NCBI BioProject	PRJEB48517	https://www.ncbi.nlm.nih.gov/bioproject/PRJEB48517/	Cordier, T. et al. Patterns of eukaryotic diversity from the surface to the deep-ocean sediment. Science Advances, 8(5), 9309 (2022).	Deep sea; abyssal sediments	Arctic, Atlantic, Southern, and Pacific Oceans	320	NA	V9	62405971	53415556	0	0	0	0
26	NCBI SRA	SRP001225	https://www.ncbi.nlm.nih.gov/sra/?term=SRP001225	Lie, A. A. Y. et al. Investigating microbial eukaryotic diversity from a global census: Insights from a comparison of pyrotag and full-length sequences of 18S rRNA genes. Applied and Environmental Microbiology, 80(14), 4363–4373. (2014).	Marine water samples (from 5 to 2,500m depth)	Gulf Stream (North Atlantic), Eastern North Pacific, Arctic Ocean, East Pacific Rise (North Pacific), Ross Sea (Southern Ocean)	10	5	V9	190696	6579	0	0	0	0
27	NCBI SRA	SRP001212	https://www.ncbi.nlm.nih.gov/sra/?term=SRP001212	Pawlowski, J. et al. Eukaryotic richness in the abyss: Insights from pyrotag sequencing. PLoS ONE, 6(4). (2011).	Marine sediment	Arctic and Southern Ocean	6	6	V9	108632	5819	0	0	0	0
